# Supplementary material for: A diet-specific microbiota drives Salmonella Typhimurium to adapt its in vivo response to plant-derived substrates
Source: Anim Microbiome. 2021 Mar 17;3:24. doi: 10.1186/s42523-021-00082-8 (PMC7972205; doi:10.1186/s42523-021-00082-8)
Supplement: Supplementary file 3 — Additional file 3 Table S2. OTU table. [file 42523_2021_82_MOESM3_ESM.xlsx]

## Sheet: OTUs-Table
Table S2. OTU table. OTU, operational taxonomic units.
#OTUId	66.22. after Salmonella infection	49.17. after Streptomycin treatment	40.14. before streptomycin treatment	61.21. before streptomycin treatment	1.1. before streptomycin treatment	63.21. after Salmonella infection	82.22. after streptomycin treatment	16.6. before Streptomycin treatment	70.23. after Salmonella infection	18.6.after Salmonella infection	13.5.before Streptomycin treatment	9.3.after Salmonella infection	47.16.after Streptomycin treatment	6.2.after Salmonella infection	3.1.after Salmonella infection	58.20.before Streptomycin treatment	79.14.after Streptomycin treatment	34.12.before Streptomycin treatment	57.19.after Salmonella infection	55.19.before Streptomycin treatment	56.19.after Streptomycin treatment	4.2.before Streptomycin treatment	28.10.before Streptomycin treatment	81.20.after Streptomycin treatment	76.7.after Streptomycin treatment	35.12.after Streptomycin treatment	30.10.after Salmonella infection	37.13.before Streptomycin treatment	71.24.before Streptomycin treatment	68.23.before Streptomycin treatment	45.15.after Salmonella infection	65.22.after Streptomycin treatment	17.6.after Streptomycin treatment	7.3.before Streptomycin treatment	52.18.before Streptomycin treatment	29.10.after Streptomycin treatment	43.15.before Streptomycin treatment	36.12.after Salmonella infection	42.14.after Salmonella infection	12.25.after Salmonella infection	75.25.after Streptomycin treatment	22.8.before Streptomycin treatment	74.3.after Streptomycin treatment	48.16.after Salmonella infection	72.24.after Salmonella infection	10.25.before Streptomycin treatment	60.20.after Salmonella infection	54.18.after Salmonella infection	26.9.after Streptomycin treatment
OTU_1	2443	69	50	38	851	1957	16246	57	1306	48	59	12928	12238	3016	4199	36	13828	4	2766	31	1160	93	39	3201	12122	183	4341	13	71	211	3591	8987	432	354	42	891	21	457	2061	4028	13575	546	17054	996	10	255	31	9764	5867
OTU_10	3	31	508	1013	2505	0	0	1015	0	3	855	1	2	2	1	702	3	225	3	392	0	539	709	3	0	2	2	312	548	1763	1	1	12	548	662	0	195	1	3	1	1	257	0	1	1	742	0	1	1
OTU_100	0	0	68	27	0	1	1	0	0	0	0	0	1	0	0	115	3	0	0	51	0	0	0	1	0	0	0	0	20	118	0	0	0	0	85	0	24	0	0	0	0	0	0	2	0	0	0	1	0
OTU_101	0	5	0	109	0	0	0	0	0	0	0	0	0	0	0	19	1	0	0	122	1	0	0	0	0	0	0	12	2	3	0	0	0	0	26	0	7	0	0	0	0	0	0	0	0	0	0	33	0
OTU_102	5	1	57	46	50	1	0	176	0	1	179	2	0	0	0	57	1	33	0	46	0	52	88	1	0	2	1	9	55	91	0	0	6	21	62	1	37	3	0	0	1	90	2	2	0	79	1	0	2
OTU_103	0	0	150	38	0	0	0	0	0	0	0	0	0	0	0	96	1	0	0	87	0	0	0	0	0	0	0	3	37	52	0	1	1	2	36	0	5	0	0	0	0	0	0	0	0	0	0	0	0
OTU_107	1	56	0	1	0	13	5	0	0	0	0	0	99	0	0	0	151	0	1	0	0	0	0	10	0	0	0	7	1	0	13	1	0	0	31	0	0	0	26	0	0	0	0	14	4	0	29	0	0
OTU_108	0	15	95	310	2	0	1	1	1	0	0	0	3	0	0	206	3	1	1	95	1	1	0	3	0	0	0	73	73	56	1	0	0	0	406	0	150	0	0	0	1	0	0	1	0	0	0	14	1
OTU_11	0	0	164	12	3861	1	0	4502	0	9	3314	4	0	1	1	3	1	1041	1	6	3	1394	2278	0	3	2	1	13	2	0	2	0	20	1259	393	1	131	1	3	3	5	875	0	1	0	941	0	0	4
OTU_110	0	0	5	18	48	0	0	152	0	1	154	1	0	0	0	4	0	21	0	0	0	18	74	0	0	0	2	1	2	0	0	0	0	20	16	0	8	0	0	0	2	19	0	0	0	49	0	3	0
OTU_1103	9	2	4	1	10	0	55	5	2	0	9	0	0	0	0	2	1	2	0	1	2	0	5	0	1	3	0	4	0	0	0	39	7	3	0	16	0	0	3	0	0	0	2	0	0	1	0	92	2
OTU_112	0	4	43	135	0	0	0	0	0	0	0	0	11	0	0	27	0	0	0	110	0	0	0	0	0	0	0	5	166	193	0	0	1	0	73	0	25	0	0	0	2	0	0	0	0	0	0	6	0
OTU_113	0	28	45	31	0	1	7	2	2	0	6	0	87	0	0	18	21	0	0	32	1	0	0	2	1	0	1	18	16	21	0	2	2	17	117	0	46	0	1	1	0	8	0	0	0	2	0	25	0
OTU_114	0	0	4	11	22	0	0	33	0	0	57	1	0	0	0	5	0	7	0	6	0	18	8	1	0	0	0	8	5	2	1	0	5	96	23	0	9	0	0	0	0	11	6	0	0	42	0	1	0
OTU_1157	78	2	0	0	0	217	1	0	350	453	0	123	0	241	179	0	1	0	374	0	90	0	1	339	1	10	193	0	0	1	135	0	0	0	0	0	0	268	154	173	0	1	0	290	102	2	504	1	0
OTU_116	0	3	3	6	38	0	0	25	0	1	69	0	0	1	0	4	0	10	0	3	0	13	12	0	1	45	0	3	4	6	0	0	142	46	14	67	6	1	0	1	2	17	2	1	0	35	0	0	34
OTU_12	6117	37	893	2309	39	5	7	9	2	0	29	1	1	11	1	807	10	0	1	623	1161	7	6	124	0	0	1	322	728	1876	2286	2	2	24	2464	0	844	0	49	0	0	23	0	14	0	60	1	2	0
OTU_120	1	8	2	8	29	0	5	32	0	0	14	0	1	1	1	11	5	10	0	0	1	1	32	0	4	15	1	0	8	12	0	5	53	8	6	71	8	0	0	2	43	12	5	0	0	18	0	0	4
OTU_122	11	0	4	7	9	0	15	12	2	0	35	2	0	0	0	3	3	12	0	12	10	5	3	0	0	6	0	1	9	1	0	6	26	3	1	5	2	0	1	0	8	2	3	0	0	25	0	164	0
OTU_1222	0	0	18	19	48	0	0	66	0	0	232	0	0	0	1	4	1	43	0	9	0	21	14	1	1	3	0	16	13	5	0	0	14	75	102	24	41	0	0	0	0	39	0	0	0	73	0	16	2
OTU_124	0	1	4	9	55	0	1	79	0	0	62	1	0	0	0	3	0	27	0	8	0	52	10	1	3	5	0	11	14	29	0	0	76	54	23	31	22	0	0	0	9	28	1	0	1	88	0	4	7
OTU_127	0	0	1	7	2	0	0	74	0	0	11	0	0	0	0	1	0	6	0	4	0	4	1	0	1	2	0	3	3	7	0	0	199	4	10	7	6	0	0	1	11	1	0	0	0	89	0	0	2
OTU_128	0	6	21	3	106	0	5	42	3	0	6	0	31	1	3	3	17	0	0	0	0	2	3	1	6	1	18	0	5	7	0	2	144	14	4	6	5	0	5	0	0	15	12	0	0	13	2	7	0
OTU_1285	0	4	2	2	45	132	0	181	0	1	51	0	0	1	0	2	0	101	0	4	1	16	108	18	1	0	0	2	0	1	0	0	1	14	2	0	1	0	0	0	0	49	0	0	9	6	1	7	0
OTU_13	1	403	264	616	731	1	19	939	0	1	1049	7	60	1	1	391	8	236	0	251	2	241	410	0	7	1	1	88	415	734	2	8	17	357	638	38	180	0	0	0	5	342	2	0	1	571	1	235	1
OTU_1310	118	0	2	0	0	291	3	0	449	703	0	217	0	341	272	0	0	0	553	0	148	0	0	498	5	18	324	1	0	0	220	0	0	0	0	1	1	463	204	254	0	1	1	426	128	6	665	3	2
OTU_1312	13	0	0	0	0	39	0	1	55	78	0	21	0	35	20	0	0	0	69	0	19	0	0	58	1	4	61	0	1	0	26	0	0	0	0	0	0	57	15	40	0	1	0	57	9	1	88	0	1
OTU_1352	342	0	6	10	8	0	0	3	214	0	0	0	0	0	0	2	0	0	0	4	75	0	1	28	0	0	0	1	11	13	64	0	0	5	27	0	0	0	327	0	0	1	0	10	0	1	0	1	0
OTU_136	0	1	0	2	1	0	0	0	0	0	0	0	0	0	1	6	1	1	0	2	0	0	0	0	0	0	1	0	11	5	0	0	1	0	0	0	0	0	0	2	55	0	0	0	3	183	3	0	1
OTU_139	0	0	2	0	0	0	0	0	0	0	0	0	2	0	0	0	1	0	0	0	4	0	0	1	1	1	0	0	0	0	0	0	0	0	7	0	0	0	0	0	1	0	0	0	0	0	0	228	0
OTU_14	1	98	614	1178	2	0	2	5	0	0	1	0	36	0	0	1324	14	0	1	492	0	0	0	2	1	0	0	389	872	1142	1	2	1	0	1855	0	570	0	0	0	0	0	0	0	0	0	0	137	0
OTU_1409	0	0	5	15	3	0	0	22	0	0	17	0	0	0	0	5	0	51	0	18	0	8	19	0	0	1	0	2	2	4	0	0	3	15	19	11	10	0	0	0	0	4	0	0	0	13	0	2	1
OTU_142	0	3	0	94	0	0	0	0	0	0	0	0	0	0	0	159	0	0	0	5	0	0	0	0	0	0	1	20	3	11	0	0	0	6	10	0	0	0	0	0	0	0	0	0	0	1	0	1	0
OTU_1424	0	5	2	3	0	0	1	0	0	0	1	0	0	0	0	5	0	0	0	3	334	0	0	5	0	0	0	0	6	39	7	0	0	0	9	0	3	0	0	0	0	0	0	39	0	0	0	1	0
OTU_1450	0	4	72	162	0	0	3	0	0	0	0	0	0	0	0	142	0	0	0	109	0	2	0	1	0	0	0	42	197	504	0	1	0	0	157	0	59	1	0	0	0	1	0	0	0	0	0	1	0
OTU_1465	0	116	0	0	1	357	0	0	165	1	0	0	1	0	1	0	0	0	134	0	0	0	2	92	0	0	0	0	0	0	8	0	24	0	0	81	0	1	4	0	0	0	0	296	496	1	25	0	3
OTU_1487	0	0	4	7	75	0	0	125	0	0	230	0	2	0	0	4	1	12	0	0	0	33	52	0	0	0	0	0	5	4	0	0	0	20	14	0	3	0	106	0	0	29	0	0	0	102	0	0	0
OTU_15	2	29	68	5260	18	6	2	5	0	0	12	4	2	0	1	509	2	5	2	3220	0	6	1	7	2	0	7	1732	227	340	1	0	1	15	142	1	47	0	0	0	0	3	2	0	0	20	0	110	1
OTU_150	0	0	0	0	0	0	0	0	0	0	2	0	0	0	0	0	0	10	0	0	0	0	90	0	0	0	0	0	0	0	0	0	0	0	0	87	0	0	0	0	0	0	0	0	0	0	0	0	0
OTU_156	0	12	47	236	1	1	2	0	0	0	0	0	0	0	0	96	1	1	0	142	0	0	0	1	1	0	0	27	52	82	0	0	0	0	211	0	64	0	0	0	0	0	0	0	1	0	0	4	0
OTU_16	1	5	533	821	1381	1	2	826	0	2	763	1	13	2	0	230	5	375	0	206	18	399	544	0	0	8	0	72	96	503	4	0	67	1201	1667	35	570	0	1	3	2	911	0	2	0	562	0	4	2
OTU_1644	0	7	97	357	0	0	2	0	0	0	0	0	0	0	0	252	2	0	0	166	34	2	0	1	0	0	0	89	190	640	0	0	0	0	694	0	216	0	0	0	0	0	0	2	0	0	0	0	1
OTU_1670	0	0	0	5	45	113	0	200	0	1	47	0	0	0	0	1	0	94	0	1	2	16	130	12	0	0	0	0	0	2	0	0	1	7	4	0	0	0	0	0	0	31	0	0	23	7	0	4	0
OTU_1699	77	0	2	2	0	0	0	0	47	0	0	0	0	0	0	0	0	0	0	0	13	0	0	8	0	0	0	0	2	1	15	0	0	2	9	0	3	0	76	1	0	1	0	3	0	1	0	0	0
OTU_17	0	4281	129	1879	1	0	59	0	1	0	0	1	54	0	0	1651	13	0	5	736	3	0	0	6	0	0	2	366	1	41	1	34	0	0	533	0	119	1	0	0	0	8	0	2	1	0	1	135	0
OTU_18	21	119	10	72	7	3	2	7	0	0	3	0	23	0	0	104	4	2	0	94	7295	0	1	74	1	0	0	17	240	722	145	3	0	2	200	0	55	0	1	2	0	1	2	654	0	2	0	15	1
OTU_1811	0	76	2	22	4	0	2	10	0	0	16	0	4	0	0	11	3	1	0	7	0	3	6	0	0	0	0	3	10	5	0	0	3	0	16	3	6	0	0	0	0	0	0	0	0	1	0	3	0
OTU_1836	0	166	0	37	0	0	2	1	0	0	4	0	0	0	0	9	2	0	0	22	1	0	2	0	0	0	0	16	6	10	0	0	0	0	35	3	13	0	0	0	0	3	0	0	0	2	0	6	0
OTU_19	0	5	28	329	739	0	1	484	1	1	1359	2	1	1	2	11	6	500	0	119	0	756	113	0	2	7	1	128	22	24	1	1	172	995	571	74	239	1	0	2	17	291	1	1	0	669	0	38	1
OTU_193	0	7	24	81	1	0	0	0	0	0	1	0	0	0	0	55	1	5	0	197	1	0	0	2	0	2	3	111	29	28	0	0	4	3	69	1	28	3	0	0	1	0	0	1	0	3	0	1	3
OTU_1978	0	0	131	0	0	0	0	0	0	0	0	0	1	0	0	0	1	0	0	0	0	0	0	0	0	0	0	0	106	67	0	0	0	1	472	0	200	0	0	0	0	0	0	0	1	0	0	0	0
OTU_2	2399	34	43	2	5	5395	32	8	8456	11125	3	4005	2	5442	4697	2	5	4	9716	3	2491	3	2	9135	37	324	5539	4	14	12	4183	3	6	2	1	15	26	8102	3665	4388	3	12	1	7544	3316	42	12244	35	12
OTU_20	6	8	646	411	106	0	1	167	0	1	47	1	0	0	0	384	5	90	0	238	1251	31	90	46	0	3	1	113	330	1227	146	0	7	53	739	3	229	0	1	0	0	41	1	0	0	43	2	2	1
OTU_2052	0	61	91	81	58	0	7	25	0	0	19	0	14	0	0	55	6	1	0	31	0	15	4	0	0	0	0	11	77	112	0	1	5	17	114	1	35	0	1	0	0	36	0	0	0	21	0	20	0
OTU_2060	0	2	20	12	184	0	5	36	0	3	24	41	23	37	18	14	13	19	0	1	3	15	27	1	99	78	10	1	36	42	4	2	130	83	28	38	16	0	0	80	133	84	115	0	0	25	1	15	22
OTU_21	4796	15	83	90	122	2	1	28	2994	0	4	0	0	10	0	81	2	0	10	40	1182	19	9	318	2	1	1	32	98	244	883	0	4	55	311	4	117	6	4414	5	0	28	0	88	1	41	2	2	1
OTU_2113	0	1	3	30	57	0	0	47	0	0	153	0	0	0	1	2	0	42	0	11	0	52	10	0	1	0	0	12	2	1	0	0	10	106	41	8	27	0	0	0	2	26	0	0	0	73	0	3	0
OTU_22	2	40	137	206	3689	0	4	2242	2	7	1524	12	3	9	278	75	4	648	0	85	214	690	679	6	108	233	3	13	42	160	56	0	1237	1245	398	468	147	2	1	2	289	1707	8	2	0	1198	0	1	49
OTU_2203	199	0	41	107	2	0	0	1	0	0	1	0	0	0	0	17	0	0	0	22	42	0	1	5	0	0	0	17	28	79	71	0	1	0	103	0	37	0	1	0	0	4	0	0	0	2	0	0	0
OTU_23	4	1072	206	1448	0	0	21	1	3	0	0	0	74	0	0	222	28	0	1	710	6	0	0	0	0	0	2	415	145	337	1	19	0	0	1627	0	583	0	2	0	0	3	0	0	2	0	0	834	1
OTU_24	2	1140	267	737	3	2	29	6	1	0	419	0	100	0	0	404	18	9	0	246	9	3	4	3	0	0	0	84	529	665	0	14	2	0	759	0	229	0	0	0	0	1	0	0	1	15	0	630	1
OTU_25	0	57	378	209	272	0	5	186	0	0	970	1	20	0	0	133	9	26	1	85	34	46	149	1	2	0	0	34	174	457	0	1	89	389	230	81	67	0	0	0	0	178	1	0	0	106	0	26	2
OTU_26	0	3	989	391	0	0	1	0	0	0	0	0	1	0	0	291	5	0	0	323	28	0	0	0	0	0	1	163	19	129	0	0	0	1	1722	0	544	0	0	0	0	0	0	0	0	0	0	0	1
OTU_27	0	14	190	713	0	1	1	0	0	1	0	1	2	0	0	400	4	0	0	285	65	2	0	1	0	0	0	205	346	1177	0	1	0	0	1294	0	407	2	0	0	0	1	0	2	0	0	0	1	2
OTU_28	3	122	364	47	59	15	6	7	142	0	6	2	554	0	0	92	30	9	8	19	30	8	2	5	6	15	0	83	99	215	9	1	8	11	488	0	132	0	9	0	0	8	1	21	1163	24	40	32	120
OTU_29	0	3	15	85	414	0	0	326	0	0	1469	0	0	0	0	133	1	71	0	56	0	694	30	0	0	1	0	62	10	7	0	0	51	335	52	1	17	0	0	4	0	63	0	0	0	240	1	1	0
OTU_3	0	185	38	240	397	1	5	1112	1	5	1002	7	12	835	119	16	9	295	6	48	88	358	222	0	640	6418	9	59	5	4	0	7	4639	596	269	5045	80	27	9	97	1521	751	231	0	10	424	0	257	2391
OTU_30	1	105	212	1669	14	1	50	17	1	0	37	0	337	0	1	305	84	36	1	611	2	3	10	1	3	3	1	234	70	193	0	25	8	13	1107	11	569	1	0	1	6	13	1	1	0	18	1	36	3
OTU_301	0	0	2	8	58	0	0	13	0	0	71	1	0	1	0	7	1	0	0	11	0	51	0	0	3	0	0	3	31	16	0	0	7	147	23	0	11	0	0	0	1	29	8	0	0	110	1	0	0
OTU_31	24	195	284	61	65	13	31	57	92	0	25	4	58	2	0	412	22	10	50	94	1	8	17	21	7	96	186	31	1929	515	2	12	41	15	80	9	32	870	9	1	23	12	12	3	1	74	8	6	17
OTU_32	0	43	42	393	0	2	3	4	0	0	1	1	2	0	2	76	7	0	0	382	1	0	0	4	0	7	0	404	177	67	0	3	0	0	1014	0	378	0	0	1	0	0	0	0	0	54	0	283	0
OTU_33	0	6	240	771	3	0	0	0	0	0	0	1	0	0	0	263	3	0	0	169	0	0	0	1	0	1	0	86	46	238	0	0	0	0	730	0	243	0	0	0	0	0	0	1	0	0	0	1	0
OTU_34	5	7	230	34	463	0	0	243	0	2	126	1	4	2	0	22	3	68	0	49	0	46	114	5	2	1	1	12	26	99	0	0	8	141	305	3	94	0	1	0	0	130	0	0	0	313	1	16	0
OTU_35	0	1	1320	0	0	0	1	0	2	1	0	0	3	0	0	1	18	0	0	0	0	1	0	0	0	0	0	0	857	613	0	3	1	5	4584	0	1769	0	4	0	2	1	0	3	0	2	0	3	0
OTU_36	2	14	119	558	2	0	3	1	0	0	0	0	0	0	0	419	7	0	0	235	0	0	1	0	0	0	1	96	35	360	0	0	0	0	755	1	194	0	0	0	0	1	0	0	1	2	0	3	0
OTU_37	1	3	168	831	3	0	0	4	0	0	37	0	3	0	0	228	0	0	0	325	0	1	0	5	0	0	0	238	167	269	1	1	1	0	288	0	90	1	0	0	0	1	0	1	0	5	0	38	0
OTU_38	0	7	659	446	188	0	0	165	0	1	57	0	2	0	1	383	6	81	0	268	0	53	93	1	0	0	0	133	19	421	1	0	0	76	1219	1	377	0	1	0	2	46	1	1	0	20	0	0	0
OTU_39	1	3	106	149	940	0	1	871	0	3	804	2	1	0	1	93	3	312	0	47	0	360	292	1	0	0	1	17	64	254	0	0	3	247	187	0	46	1	0	3	0	437	0	4	0	657	0	0	3
OTU_4	0	1	145	270	2026	0	2	3436	0	4	7123	10	9	3	1	115	6	514	3	15	0	707	1349	1	0	3	2	25	87	85	4	1	32	464	316	5	83	5	2442	2	0	679	0	4	0	2910	0	40	2
OTU_40	1	1	80	156	269	0	0	332	0	0	448	2	0	0	0	127	0	53	0	31	1	55	142	2	0	1	0	20	79	240	0	0	2	95	219	2	63	1	0	0	1	80	1	0	0	123	0	1	2
OTU_41	0	0	15	48	340	0	0	309	0	0	696	0	0	1	0	3	0	104	0	22	1	211	56	0	2	2	1	24	35	14	0	0	18	246	43	37	18	0	0	3	2	139	2	0	0	361	0	4	2
OTU_42	0	15	273	300	130	0	1	182	1	1	217	0	0	0	0	267	1	23	0	101	0	36	63	0	0	0	2	13	278	636	0	0	7	43	171	0	48	0	2	0	0	56	0	0	0	96	0	1	0
OTU_43	0	3	51	0	0	3	0	1079	0	0	46	0	2	0	0	0	1	0	0	0	0	45	0	0	0	0	0	29	0	0	1	0	6	26	36	0	12	0	1	0	0	0	0	1	0	0	0	11	0
OTU_44	0	0	21	23	188	0	0	101	0	1	226	0	0	1	0	11	0	63	0	23	0	152	15	0	0	0	0	13	5	14	0	1	7	535	59	5	18	0	0	0	3	254	3	0	0	199	0	1	0
OTU_445	0	16	1	23	36	0	0	107	0	0	92	1	0	73	15	0	0	25	1	7	5	31	18	0	58	527	1	5	0	0	0	0	363	50	35	443	10	0	1	5	155	60	24	0	2	33	0	19	198
OTU_45	1	5	1	1	3	0	191	0	0	0	6	16	3	31	35	0	223	2	0	0	46	2	2	0	173	3	0	0	0	0	0	77	142	5	1	136	0	1	0	20	180	0	210	0	0	8	0	29	0
OTU_46	0	31	87	337	0	0	0	0	0	0	0	0	0	0	0	136	0	0	0	230	0	1	0	0	0	0	0	41	77	112	0	0	0	0	361	0	113	0	0	0	0	0	0	0	0	1	0	2	0
OTU_463	0	3	1	36	0	0	74	0	0	0	0	0	0	0	0	6	0	0	0	16	68	0	0	0	0	0	0	7	0	0	0	34	0	0	1	2	0	0	0	0	0	0	0	0	0	0	0	165	1
OTU_47	0	2	96	162	152	0	0	194	0	1	326	0	2	0	0	71	1	43	0	54	0	69	82	0	3	3	1	14	56	150	0	1	8	54	231	28	53	1	0	0	0	46	1	0	0	101	0	18	1
OTU_471	0	1	9	20	126	0	0	256	0	1	484	0	0	0	0	13	0	30	0	1	0	42	89	0	0	0	1	2	5	4	0	0	1	31	15	0	12	0	144	0	1	45	0	0	0	181	0	2	0
OTU_472	0	1	18	11	216	0	10	38	0	4	29	50	39	31	37	14	10	18	0	1	1	19	23	1	114	68	7	2	26	43	0	1	128	73	52	53	12	0	0	81	116	81	110	0	0	45	1	10	38
OTU_48	0	42	122	103	10	0	0	14	0	0	13	0	0	0	0	192	2	1	0	193	0	1	0	0	0	0	0	14	249	598	3	0	0	0	106	0	28	0	0	0	0	0	0	1	0	10	0	0	0
OTU_49	0	104	13	132	13	0	0	172	0	0	19	0	36	0	0	17	7	72	0	11	0	39	439	0	0	0	0	6	6	42	0	0	39	16	38	34	5	0	0	0	0	92	0	0	0	116	0	176	1
OTU_5	1	41	23	83	635	1941	2	2896	3	5	739	0	2	3	9	33	1	1666	1	45	33	240	1784	320	0	8	3	13	13	28	6	0	11	91	51	3	19	0	0	1	1	623	0	2	369	173	0	68	5
OTU_50	11	30	13	37	16	0	39	4	1	0	15	2	0	0	0	4	95	1	0	9	503	14	1	0	0	3	0	16	1	2	1	21	2	41	10	10	4	0	22	0	10	8	110	0	0	40	0	106	19
OTU_51	0	0	102	167	195	0	1	172	0	0	308	1	1	0	0	132	0	30	0	76	0	56	50	1	1	1	1	34	100	317	1	1	3	57	177	2	43	1	0	0	1	64	0	0	0	89	0	6	0
OTU_52	0	45	15	159	18	0	0	125	0	0	290	0	2	0	0	44	0	127	0	22	0	43	103	0	0	1	0	2	5	89	0	0	2	1	82	0	19	0	0	0	0	20	0	1	0	9	0	35	0
OTU_53	0	3	50	236	2	0	3	2	1	1	3	0	8	0	0	122	0	2	0	102	0	0	0	0	0	2	0	111	44	72	0	1	0	0	353	0	186	1	0	0	0	0	1	0	0	0	1	0	0
OTU_54	1	0	5	66	73	1	1	111	0	0	218	0	0	0	1	7	2	218	0	30	0	62	133	0	0	1	1	19	17	10	0	0	5	146	81	7	38	0	0	0	3	143	0	1	0	89	0	0	1
OTU_545	0	4	85	165	1	0	1	0	0	0	0	0	0	0	0	184	1	0	0	107	1	0	0	0	0	0	0	42	225	505	0	0	0	0	202	0	71	0	0	0	0	0	0	1	0	1	0	0	0
OTU_55	0	3	39	3	177	0	1	95	0	0	295	0	0	0	0	17	0	27	0	12	0	121	7	0	0	0	1	5	0	4	0	0	19	141	81	0	27	0	0	0	0	30	1	0	0	127	0	2	0
OTU_57	0	43	157	334	41	0	3	125	0	1	316	1	2	0	0	181	6	26	0	131	1	35	89	0	0	0	0	30	35	147	0	1	0	25	306	0	98	0	1	1	0	49	0	0	0	79	0	31	0
OTU_58	1	5	16	1133	1	1	3	11	1	2	91	0	1	0	0	729	0	0	1	547	1	0	0	3	0	0	2	742	15	14	0	1	0	0	77	0	41	1	0	0	1	0	0	0	0	1	2	3	2
OTU_59	192	3	19	60	12	0	1	8	0	0	15	0	1	0	0	113	0	5	0	110	2	5	1	1	0	1	2	2	327	598	0	0	0	9	36	0	11	1	0	0	0	4	0	0	0	12	0	0	5
OTU_6	5	80	1380	3514	5	1	6	1	3	1	3	1	9	1	0	3427	18	0	1	1913	1	0	1	10	1	1	5	750	3890	9916	3	3	3	0	3676	0	1250	7	1	0	1	11	3	11	7	1	4	14	4
OTU_60	0	152	211	232	101	1	12	53	0	1	41	0	36	0	0	99	18	2	0	57	1	44	18	1	1	1	0	36	177	270	0	15	30	34	254	5	84	0	0	0	0	92	2	1	0	55	0	39	1
OTU_61	0	82	15	13	73	0	0	173	0	1	125	0	1	0	0	28	1	1	0	21	0	39	7	1	7	0	0	6	10	41	0	1	153	14	39	42	9	0	0	1	68	102	2	0	0	110	0	3	0
OTU_619	0	5	3	8	87	266	0	399	0	1	116	0	0	0	1	4	0	206	0	4	7	42	229	38	0	0	1	3	1	5	0	0	4	14	13	0	0	0	0	0	0	78	0	0	38	37	0	4	0
OTU_62	0	66	4	312	2	3	21	5	2	0	11	3	52	0	0	148	18	10	1	256	0	1	2	0	0	2	1	136	4	31	0	8	4	1	27	4	15	3	0	0	5	2	0	0	1	19	0	3	0
OTU_63	0	0	3	29	113	0	0	151	0	1	236	0	0	0	0	17	0	27	0	53	0	44	45	0	0	3	2	19	25	14	0	0	46	57	54	58	23	2	0	1	1	26	0	0	0	102	0	13	3
OTU_637	238	7	3	4	75	172	1608	6	132	3	3	1328	1146	287	420	4	1320	1	241	1	104	9	6	300	1129	11	409	1	9	18	390	788	24	33	5	68	1	42	158	416	1291	46	1610	107	0	23	4	934	516
OTU_64	0	0	10	163	1	0	0	0	0	0	12	0	0	0	0	40	2	0	0	100	0	11	0	2	0	0	0	46	20	9	0	1	0	5	358	0	201	0	0	0	0	1	0	1	0	11	0	5	0
OTU_65	1	1	11	216	90	0	2	202	0	0	371	1	0	0	0	27	0	128	0	106	0	95	68	0	3	4	0	45	13	50	0	0	23	157	176	42	78	1	0	0	0	61	1	0	0	224	0	54	1
OTU_66	0	6	23	151	1	0	0	0	0	0	0	0	2	0	0	60	2	0	0	85	0	0	0	1	0	0	0	41	0	2	0	0	0	0	275	0	93	0	0	0	0	0	0	0	0	0	0	147	0
OTU_67	0	1	9	55	63	0	0	116	0	0	251	0	0	0	1	7	2	57	0	40	0	52	15	0	1	2	0	17	7	6	0	0	64	48	86	15	44	1	0	0	0	33	0	0	0	109	0	12	1
OTU_68	1	1	6	3	15	0	20	8	0	0	4	47	5	3	14	2	232	0	0	6	199	5	0	2	3	1	0	0	0	3	0	5	15	13	99	3	41	0	5	0	0	13	496	0	0	5	0	108	2
OTU_681	0	3	3	9	46	132	0	210	0	1	55	0	0	0	1	2	0	108	0	6	2	15	144	14	0	0	0	1	2	0	0	0	2	5	4	0	0	0	0	0	0	46	0	0	17	17	0	2	0
OTU_69	0	1	3	2	87	0	0	26	0	0	74	0	10	0	0	0	0	28	0	4	0	39	20	0	0	2	0	1	0	1	0	0	7	39	7	9	3	0	0	0	1	7	1	1	0	11	0	3	1
OTU_693	0	0	3	13	80	258	0	340	0	1	114	1	0	0	0	6	0	232	0	5	3	36	253	29	0	0	0	2	1	5	0	0	0	9	6	1	4	0	0	0	0	73	0	0	33	25	0	6	1
OTU_7	3	1123	2	0	1	3266	1	2	1847	1	0	0	2	1	9	0	0	0	1575	0	2	0	4	922	3	9	9	0	2	5	40	2	230	1	0	665	0	23	9	0	4	5	1	2510	6279	0	187	11	34
OTU_70	0	1	11	150	1	0	0	1	0	0	1	0	1	0	0	45	3	0	0	156	0	0	0	1	1	1	1	75	88	77	0	0	1	0	81	0	32	0	0	1	0	0	0	2	0	2	0	2	0
OTU_703	0	0	11	11	109	0	0	215	0	2	330	0	0	0	0	5	0	21	0	2	0	32	62	0	0	0	0	2	10	1	0	0	1	28	16	0	3	0	150	0	0	44	0	0	0	134	0	1	0
OTU_71	0	0	2	0	156	0	0	92	0	0	240	1	0	0	0	0	0	11	0	0	0	183	14	0	0	0	0	2	19	1	0	0	1	437	23	0	10	0	0	1	0	132	0	0	0	170	0	3	0
OTU_72	0	0	7	17	81	0	0	89	0	0	142	0	2	0	0	6	0	4	0	5	0	65	0	0	0	1	0	10	1	2	0	0	8	142	39	2	11	0	0	0	0	70	1	0	0	79	0	4	0
OTU_73	0	139	23	4	0	0	6	0	0	0	0	0	4	0	0	3	3	0	0	24	0	0	0	0	0	0	0	5	18	81	0	3	0	0	220	0	47	0	1	0	0	0	0	0	0	0	0	26	0
OTU_74	0	260	127	249	23	1	1	37	0	0	27	0	20	0	0	156	1	3	0	136	0	8	11	1	1	7	0	10	137	139	0	1	24	11	88	5	20	0	0	0	1	6	0	0	0	9	0	3	0
OTU_75	2	80	1	133	0	0	3	0	0	0	0	0	14	0	0	0	1	0	0	26	283	0	0	6	0	0	0	5	4	0	2	0	0	0	5	0	1	0	1	0	0	1	0	0	0	0	0	208	0
OTU_76	0	1	7	2	15	0	0	4	0	0	5	1	0	0	1	5	0	0	0	11	0	16	0	2	0	0	0	3	116	21	0	0	2	129	58	0	14	0	0	1	4	95	0	0	0	318	0	0	0
OTU_77	0	0	16	14	159	0	0	195	0	0	180	0	0	0	0	4	0	103	0	6	9	44	37	0	0	0	0	1	1	22	0	0	3	62	62	0	9	0	0	0	0	62	0	0	0	28	0	0	0
OTU_772	0	0	31	39	21	0	3	15	2	0	41	0	8	0	0	4	9	2	0	12	0	7	0	0	4	0	0	11	9	21	0	3	20	18	171	2	105	2	1	1	8	9	1	0	0	20	0	12	1
OTU_78	0	169	80	106	52	0	13	62	0	0	70	0	11	0	0	64	8	16	0	45	1	17	31	2	0	0	0	32	59	81	0	3	54	13	230	15	70	0	0	0	4	14	0	0	0	34	0	0	0
OTU_79	0	0	9	8	187	0	0	27	0	0	105	0	0	0	0	5	0	5	0	3	0	49	16	0	5	0	0	5	0	8	0	0	35	240	14	16	8	1	0	0	0	19	3	0	0	3	0	2	1
OTU_795	1	3	54	123	0	0	1	0	0	0	0	0	0	0	0	125	0	0	0	67	0	1	0	1	0	0	0	27	115	380	0	0	1	0	128	0	50	1	0	0	0	0	0	0	0	0	0	1	0
OTU_8	1	1	219	47	2524	1	1	902	0	5	3347	5	0	1	3	5	4	308	0	43	1	1375	461	1	143	16	3	10	50	149	2	0	524	2051	420	574	112	2	1	3	60	1543	33	1	2	2703	2	21	8
OTU_82	0	0	55	0	0	0	4	0	0	0	0	0	9	0	0	0	7	0	0	0	0	0	0	0	0	0	0	0	68	4	1	4	0	0	332	0	93	0	0	0	0	0	0	0	0	0	0	1	0
OTU_83	0	5	73	6	163	0	6	73	21	13	8	1	22	2	1	5	20	0	0	3	2	2	6	0	0	1	2	2	11	26	0	3	203	18	11	10	26	1	9	3	0	3	25	0	0	9	1	10	1
OTU_838	0	0	45	28	0	0	0	0	0	0	2	0	0	0	0	11	0	0	0	58	0	0	0	0	0	0	1	62	0	2	0	0	0	0	5	0	1	0	0	0	0	0	0	0	0	0	0	17	0
OTU_84	0	0	2	19	202	0	0	32	0	0	96	1	0	2	0	2	2	3	0	13	0	153	2	0	0	0	0	12	7	8	0	0	1	366	15	0	3	0	0	1	0	3	2	0	0	96	0	0	0
OTU_85	0	17	20	45	211	1	2	68	0	2	121	0	4	0	1	12	2	78	0	37	0	68	37	0	10	27	3	18	10	9	2	3	77	120	62	51	41	2	0	2	17	58	10	3	0	115	0	3	6
OTU_87	0	1	116	1	0	0	0	0	0	0	0	0	4	0	0	0	1	0	0	0	0	0	0	0	0	0	0	2	48	60	0	0	0	0	256	0	120	0	0	0	0	0	0	0	0	0	0	7	0
OTU_88	7	227	0	2	0	57	14	2	0	0	0	1	22	0	1	1	33	2	2	1	0	0	0	7	0	10	0	1	0	0	2	6	54	0	4	3	1	0	2	0	1	1	3	1	5	0	83	0	6
OTU_89	0	0	89	105	49	0	0	23	0	0	35	0	0	0	0	19	0	0	0	7	0	16	1	0	0	0	0	45	33	32	0	0	0	55	163	0	52	0	0	1	0	11	0	0	0	15	0	1	0
OTU_9	7	17	159	116	1542	0	41	319	0	13	197	312	298	311	252	161	81	142	4	17	20	148	258	11	943	677	53	23	236	349	23	10	1033	637	342	342	133	12	2	578	970	670	944	0	0	287	7	95	262
OTU_931	116	5	2	3	31	98	786	2	61	4	1	528	587	119	206	0	683	0	122	0	50	2	0	151	610	10	217	0	2	8	244	382	18	11	1	39	1	24	91	198	637	31	802	47	0	10	0	495	288
OTU_95	0	11	7	283	7	0	2	11	0	0	2	0	2	0	0	35	2	1	0	81	0	1	1	0	4	2	0	164	34	68	0	0	7	2	220	5	84	0	0	0	1	18	0	0	1	5	0	34	2
OTU_99	0	1	11	37	0	0	0	1	0	0	3	1	0	0	0	4	0	2	0	20	0	0	0	0	0	0	0	12	6	5	0	0	0	0	252	0	102	0	0	0	0	0	0	0	0	0	0	2	0
[truncated: 16 more columns]
