# Supplementary material for: A diet-specific microbiota drives Salmonella Typhimurium to adapt its in vivo response to plant-derived substrates
Source: Anim Microbiome. 2021 Mar 17;3:24. doi: 10.1186/s42523-021-00082-8 (PMC7972205; doi:10.1186/s42523-021-00082-8)
Supplement: Supplementary file 4 — Additional file 4 Table S3. OTU sequences. [file 42523_2021_82_MOESM4_ESM.xlsx]

## Sheet: OTU sequences.xlsx
Table S3. OTU sequences. OTU, operational taxonomic units.
>OTU_1
GGGTGGCTGCAGTGGGGAATCTTGCGCAATGGGCGGAAGCCTGACGCAGCGACGCCGCGT
GCGGGACGAAGGCCTTCGGGTCGTAAACCGCTTTCAGCAGGGACGAGGCCCTCACGGTGA
CGGTACCTGCAGAAGAAGCCCCGGCTAACTACGTGCCAGCAGCCGCGGTAATACGTAGGG
GGCGAGCGTTATCCGGATTCATTGGGCGTAAAGCGCGCGTAGGCGGCCTGTTAGGTCGGG
GGTCAAATACCGGGGCTCAACCCCGGTCCGCCCCCGATACCGGCAGGCTTGAGTCTGGTA
GGGGAAGGCGGAATTCCCAGTGTAGCGGTGGAATGCGCAGATATTGGGAAGAACACCGGC
GGCGAAGGCGGCCTTCTGGGCCACGACTGACGCTGAGGCGCGAAAGCTAGGGGAGCGAAC
AGGATTAGATACCCCAG
>OTU_2
GGGTGGCTGCAGTGGGGAATATTGCACAATGGGCGCAAGCCTGATGCAGCCATGCCGCGT
GTATGAAGAAGGCCTTCGGGTTGTAAAGTACTTTCAGCGGGGAGGAAGGTGTTGTGGTTA
ATAACCGCAGCAATTGACGTTACCCGCAGAAGAAGCACCGGCTAACTCCGTGCCAGCAGC
CGCGGTAATACGGAGGGTGCAAGCGTTAATCGGAATTACTGGGCGTAAAGCGCACGCAGG
CGGTCTGTCAAGTCGGATGTGAAATCCCCGGGCTCAACCTGGGAACTGCATTCGAAACTG
GCAGGCTTGAGTCTTGTAGAGGGGGGTAGAATTCCAGGTGTAGCGGTGAAATGCGTAGAG
ATCTGGAGGAATACCGGTGGCGAAGGCGGCCCCCTGGACAAAGACTGACGCTCAGGTGCG
AAAGCGTGGGGAGCAAACAGGATTAGATACCCCAG
>OTU_3
GGGTGGCTGCAGTGGGGAATTTTGCGCAATGCTCGTAAGAGTGACGCAGCGACGCCGCGT
GAATGACGAAGGCCTTCGGGTCGTAAAGTTCTTTCGACAGGGAAGAAAATGCCTATAAGT
AACTGTGTATGTATTGACGGTACCTGTATAAGCAGCCCCGGCTAACTCCGTGCCAGCAGC
CGCGGTAATACGGAGGGGGCGAGCGTTGTTCGGAGTGACTGGGCGTAAAGAGCACGTAGG
CGGTGTTGTAAGTCATTAGTCAAAGACTAGAGCTCAACTTTAGTAAGGCTAGTGATACTA
TAATACTAGAGTATCAGAGAGGATTGCAGAATTCCTGGTGTAGCGGTGAAATGCGTAGAT
ATCAGGAGGAATACCGTTAGCGAAGGCGGCAATCTGGCTGGAAACTGACGCTGAGGTGCG
AAAGCGTGGGTAGCAAACAGGATTAGATACCCCAG
>OTU_4
GGGTGGCTGCAGTGAGGAATATTGGTCAATGGACGCAAGTCTGAACCAGCCATGCCGCGT
GCAGGAAGACGGCTCTATGAGTTGTAAACTGCTTTTGTATTAGGGTAAACTCAGGTACGT
GTACCTGACTGAAAGTATAATACGAATAAGGATCGGCTAACTCCGTGCCAGCAGCCGCGG
TAATACGGAGGATCCAAGCGTTATCCGGATTTATTGGGTTTAAAGGGTGCGTAGGCGGTT
TGATAAGTTAGAGGTGAAATACCGGGGCTTAACTCCGGAACTGCCTCTAATACTGTTGAA
CTAGAGAGTAGTTGCGGTAGGCGGAATGTATGGTGTAGCGGTGAAATGCTTAGAGATCAT
ACAGAACACCGATTGCGAAGGCAGCTTACCAAACTATATCTGACGTTGAGGCACGAAAGC
GTGGGGAGCAAACAGGATTAGATACCCCAG
>OTU_5
GGGTGGCTGCAGTGAGGAATATTGGTCAATGGGCGAGAGCCTGAACCAGCCAAGTCGCGT
GAAGGATGAAGGATCTATGGTTTGTAAACTTCTTTTATATGGGAATAAAGTGAGGAACGT
GTTCCTTTTTGTATGTACCATATGAATAAGCATCGGCTAACTCCGTGCCAGCAGCCGCGG
TAATACGGAGGATGCGAGCGTTATCCGGATTTATTGGGTTTAAAGGGTGCGTAGGTGGTT
AATTAAGTCAGCGGTGAAAGTTTGTGGCTCAACCATAAAATTGCCGTTGAAACTGGTTGA
CTTGAGTATATTTGAGGTAGGCGGAATGCGTGGTGTAGCGGTGAAATGCATAGATATCAC
GCAGAACTCCGATTGCGAAGGCAGCTTACTAAACTATAACTGACACTGAAGCACGAAAGC
GTGGGGATCAAACAGGATTAGATACCCCAG
>OTU_6
GGGTGGCTGCAGTGAGGAATATTGGTCAATGGTCGGGAGACTGAACCAGCCAAGCCGCGT
GAGGGATGAAGGTACAGAGTATCGTAAACCTCTTTTGTCAGGGAACAAAGGCGGGGACGT
GTCCCCGGATGAGTGTACCTGAAGAAAAAGCATCGGCTAACTCCGTGCCAGCAGCCGCGG
TAATACGGAGGATGCGAGCGTTATCCGGATTTATTGGGTTTAAAGGGTGCGCAGGCGGTC
TGTTAAGTCAGCGGTCAAAGCCCGGGGCTCAACCCCGGCCCGCCGTTGAAACTGGCAGTC
TCGAGTTGGAGAGAAGTATGCGGAATGCGCGGTGTAGCGGTGAAATGCATAGATATCGCG
CAGAACTCCGATTGCGAAGGCAGCATGCCGGCTCCACACTGACGCTGAGGCACGAAAGCG
TGGGTATCGAACAGGATTAGATACCCCAG
>OTU_7
GGGTGGCTGCAGTAGGGAATCTTCGGCAATGGACGAAAGTCTGACCGAGCAACGCCGCGT
GAGTGAAGAAGGTTTTCGGATCGTAAAACTCTGTTGTTAGAGAAGAACAAGGACGTTAGT
AACTGAACGTCCCCTGACGGTATCTAACCAGAAAGCCACGGCTAACTACGTGCCAGCAGC
CGCGGTAATACGTAGGTGGCAAGCGTTGTCCGGATTTATTGGGCGTAAAGCGAGCGCAGG
CGGTTTCTTAAGTCTGATGTGAAAGCCCCCGGCTCAACCGGGGAGGGTCATTGGAAACTG
GGAGACTTGAGTGCAGAAGAGGAGAGTGGAATTCCATGTGTAGCGGTGAAATGCGTAGAT
ATATGGAGGAACACCAGTGGCGAAGGCGGCTCTCTGGTCTGTAACTGACGCTGAGGCTCG
AAAGCGTGGGGAGCAAACAGGATTAGATACCCCAG
>OTU_8
GGGGGGCTGCAGTGGGGGATATTGCACAATGGGGGGAACCCTGATGCAGCGACGCCGCGT
GGGTGAAGAAGCGCCTCGGCGCGTAAAGCCCTGTCAGCAGGGAAGAAAATGACGGTACCT
GAAGAAGAAGCCCCGGCTAACTACGTGCCAGCAGCCGCGGTAATACGTAGGGGGCAAGCG
TTATCCGGATTTACTGGGTGTAAAGGGGGCGCAGACGGCGATGCAAGCCAGGAGTGAAAG
CCCGGGGCCCAACCCCGGGACTGCTCTTGGAACTGCGTGGCTGGAGTGCAGGAGGGGCAG
GCGGAATTCCTGGTGTAGCGGTGAAATGCGTAGATATCAGGAGGAACACCGGTGGCGAAG
GCGGCCTGCTGGACTGCAACTGACGTTGAGGCCCGAAAGCGTGGGGAGCAAACAGGATTA
GATACCCCAG
>OTU_9
GGGAGGCAGCAGTAGGGAATTTTCGTCAATGGGCGCAAGCCTGAACGAGCGATGCCGCGT
GAGTGAAGAAGGCCTTCGGGTCGTAAAGCTCTGTTGCGGGGGAAAAAAGGCAGCATCAGG
AAATGGGTGCTGACTGATGGTGCCCCGCCAGAAAGTCACGGCTAACTACGTGCCAGCAGC
CGCGGTAATACGTAGGTGGCGAGCGTTATCCGGAATGATTGGGCGTAAAGGGTGCGCAGG
CGGTCCTGCAAGTCTGGAGTGAAACGCATGAGCTCAACTCATGCATGGCTTTGGAAACTG
GAGGACTGGAGAGCAGGAGAGGGCGGTGGAACTCCATGTGTAGCGGTAAAATGCGTAGAT
ATATGGAAGAACACCAGTGGCGAAGGCGGCCGCCTGGCCTGTTGCTGACGCTGAGGCACG
AAAGCGTGGGGAGCAAATAGGATTAGATACCCCAG
>OTU_10
GGGGGGCTGCAGTGAGGAATATTGGTCAATGGGCGCTAGCCTGAACCAGCCAAGTAGCGT
GAAGGATGACTGCCCTATGGGTTGTAAACTTCTTTTATATGGGAATAAAGTGCAGTATGT
ATACTGCTTTGCATGTACCTTATGAATAAGGATCGGCTAACTCCGTGCCAGCAGCCGCGG
TAATACGGAGGATCCGAGCGTTATCCGGATTTATTGGGTTTAAAGGGAGCGTAGGCGGGT
TGTTAAGTCAGTTGTGAAAGTTTGCGGCTCAACCGTAAAATTGCAGTTGATACTGGCATC
CTTGAGTACAGTAGAGGTAGGCGGAATTCGTGGTGTAGCGGTGAAATGCTTAGATATCAC
GAAGAACTCCGATTGCGAAGGCAGCCTGCTGGACTGTAACTGACGCTGATGCTCGAAAGT
GTGGGTATCAAACAGGATTAGATACCCCAG
>OTU_11
GGGTGGCTGCAGTGAGGAATATTGGTCAATGGCCGGAAGGCTGAACCAGCCAAGTCGCGT
GAGGGAATAAGGCCCTACGGGTCGTAAACCTCTTTTGCCAGGGAGCAATGCCGTCCACGT
GTGGACGGAAGGAGAGTACCTGGAGAAAAAGCATCGGCTAACTCCGTGCCAGCAGCCGCG
GTAATACGGAGGATGCGAGCGTTATCCGGATTTATTGGGTTTAAAGGGTGCGTAGGCGGC
CTGCCAAGTCAGCGGTAAAATTGCGGGGCTCAACCCCGTACAGCCGTTGAAACTGCCGGG
CTCGAGTGGGCGAGAAGTATGCGGAATGCGTGGTGTAGCGGTGAAATGCATAGATATCAC
GCAGAACCCCGATTGCGAAGGCAGCATACCGGCGCCCGACTGACGCTGAGGCACGAAAGT
GCGGGGATCAAACAGGATTAGATACCCCAG
>OTU_12
GGGGGGCTGCAGTGAGGAATATTGGTCAATGGGCGAGAGCCTGAACCAGCCAAGTCGCGT
GAAGGATGACGGCCCTACGGGTTGTAAACTTCTTTTGTCAGGGAGCAATTGGGTCCACGT
GTGGGCTTAGCGAGAGTACCTGAAGAAAAAGCATCGGCTAACTCCGTGCCAGCAGCCGCG
GTAATACGGAGGATGCGAGCGTTATCCGGATTTATTGGGTTTAAAGGGTGCGTAGGCGGA
ATATCAAGTCAGCGGTAAAAATTCGGGGCTCAACCCCGTCGTGCCGTTGAAACTGATGTT
CTTGAGTGGGCGAGAAGTATGCGGAATGCGTGGTGTAGCGGTGAAATGCATAGATATCAC
GCAGAACTCCGATTGCGAAGGCAGCATACCGGCGCCCAACTGACGCTGAAGCACGAAAGC
GTGGGTATCGAACAGGATTAGATACCCCAG
>OTU_13
GGGTGGCTGCAGTGAGGAATATTGGTCAATGGACGCAAGTCTGAACCAGCCATGCCGCGT
GCAGGATGACGGCTCTATGAGTTGTAAACTGCTTTTGTACGAGGGTAAACCCCGATACGT
GTATCGGGTTGAAAGTATCGTACGAATAAGGATCGGCTAACTCCGTGCCAGCAGCCGCGG
TAATACGGAGGATCCGAGCGTTATCCGGATTTATTGGGTTTAAAGGGTGCGTAGGCGGTT
TGATAAGTTAGAGGTGAAATGTCGGGGCTCAACCCCGAAACTGCCTCTAATACTGTTGGA
CTAGAGAATAGTTGCGGTAGGCGGAATGTATGGTGTAGCGGTGAAATGCTTAGAGATCAT
ACAGAACACCGATTGCGAAGGCAGCTTACCAAACTATATCTGACGTTGAGGCACGAAAGC
GTGGGTAGCAAACAGGATTAGATACCCCAG
>OTU_14
GGGGGGCTGCAGTGAGGAATATTGGTCAATGGACGCAAGTCTGAACCAGCCATGCCGCGT
GCAGGAAGACGGCTCTATGAGTTGTAAACTGCTTTTGTACGAGGGTAAATCCCGATACGT
GTATCGGGTTGAAAGTATCGTACGAATAAGGATCGGCTAACTCCGTGCCAGCAGCCGCGG
TAATACGGAGGATTCAAGCGTTATCCGGATTTATTGGGTTTAAAGGGTGCGTAGGCGGTT
CGATAAGTTAGAGGTGAAATCCCGGGGCTCAACTCCGGCACTGCCTCTGATACTGTCGGG
CTAGAGTTTAGTTGCGGTAGGCGGAATGTATGGTGTAGCGGTGAAATGCATAGAGATCAT
ACAGAACACCGATTGCGAAGGCAGCTTACCAAACTACGACTGACGTTGAGGCACGAAAGC
GTGGGGAGCAAACAGGATTAGATACCCCAG
>OTU_15
GGGGGGCTGCAGTGGGGAATATTGGACAATGGGGGGAACCCTGATCCAGCGACGCCGCGT
GAGTGAAGAAGTATTTCGGTATGTAAAGCTCTATCAGCAGGGAAGAAAGAAATGACGGTA
CCTGACTAAGAAGCCCCGGCTAACTACGTGCCAGCAGCCGCGGTAATACGTAGGGGGCAA
GCGTTATCCGGATTTACTGGGTGTAAAGGGAGCGTAGACGGCAGTGCAAGTCTGAAGTGA
AAGGCGGGGGCCCAACCCCCGGACTGCTTTGGAAACTGTGCTGCTGGAGTGCAGGAGAGG
CAAGTGGAATTCCTAGTGTAGCGGTGAAATGCGTAGATATTAGGAGGAACACCAGTGGCG
AAGGCGGCTTGCTGGACTGTAACTGACGTTGAGGCTCGAAAGCGTGGGGAGCAAACAGGA
TTAGATACCCCAG
>OTU_16
GGGTGGCTGCAGTGAGGAATATTGGTCAATGGGCGGGAGCCTGAACCAGCCAAGTCGCGT
GAGGGAAGACGGTCCTATGGATTGTAAACCTCTTTAGGCGGGGAGCAATGCCGGGCACGC
GTGCCCGGAGGGAGAGTACCCGCAGAATAAGCATCGGCTAACTCCGTGCCAGCAGCCGCG
GTAATACGGAGGATGCGAGCGTTATCCGGATTTATTGGGTTTAAAGGGTGCGTAGGCGGA
TTTTTAAGTCAGCGGTAAAATGTCCGGGCTCAACCCGGGCCGGCCGTTGAAACTGGGGAT
CTTGAGTGGGCGAGAAGTATGCGGAATGCGTGGTGTAGCGGTGAAATGCATAGATATCAC
GCAGAACTCCGATTGCGAAGGCAGCATACCGGCGCCCGACTGACGCTGAGGCACGAAAGC
GTGGGGATCGAACAGGATTAGATACCCCAG
>OTU_17
GGGTGGCTGCAGTAGGGAATTTTCGGCAATGGGGGGAACCCTGACCGAGCAACGCCGCGT
GAACGAAGAAGTTATTCGTAATGTAAAGTTCTTTTATCAGGGAAGAAAGAGGAATTTGAC
GGTACCTGAGGAATAAGCTCCGGCTAACTACGTGCCAGCAGCCGCGGTAATACGTAGGGA
GCGAGCGTTATCCGGAATTATTGGGCGTAAAGGGTGCGTAGATGGCATAGTAAGTCTTTT
GTAAAAATGCTGGGCTCAACCCAGTAGGGCAAAAGATACTGCAAAGCTAGAGTATGACAG
AGGCAAGTGGAACTACATGTGTAGCGGTAAAATGCGTAAATATATGTAAGAACACCAGTG
GCGAAGGCGGCTTGCTGGGTCGATACTGACATTGAGGCACGAAAGCGTGGGGAGCAAACA
GGATTAGATACCCGAG
>OTU_18
GGGTGGCTGCAGTGAGGAATATTGGTCAATGGACGAGAGTCTGAACCAGCCAAGTAGCGT
GAAGGATGACTGCCCTATGGGTTGTAAACTTCTTTTATATGGGAATAAAACAGGGTATGC
ATACCCTCTTGTATGTACCATATGAATAAGGATCGGCTAACTCCGTGCCAGCAGCCGCGG
TAATACGGAGGATCCGAGCGTTATCCGGATTTATTGGGTTTAAAGGGAGCGTAGGTGGAT
TGTTAAGTCAGTTGTGAAAGTTTGCGGCTCAACCGTAAAATTGCAGTTGAAACTGGCAGT
CTTGAGTACAGTAGAGGTGGGCGGAATTCGTGGTGTAGCGGTGAAATGCTTAGATATCAC
GAAGAACTCCGATTGCGAAGGCAGCTCACTGGACTGCAACTGACACTGATGCTCGAAAGT
GTGGGTATCAAACAGGATTAGATACCCCAG
>OTU_19
GGGTGGCTGCAGTGGGGAATATTGCGCAATGGGCGAAAGCCTGACGCAGCGACGCCGCGT
GAGGGATGAAGGTCTTCGGATCGTAAACCTCTGTCAGGAGGGAAGAAGTGGTTATATGCG
AATAGTGTATGACTTTGACGGTACCTCCAAAGGAAGCACCGGCTAACTCCGTGCCAGCAG
CCGCGGTAATACGGAGGGTGCGAGCGTTAATCGGAATCACTGGGCGTAAAGCGCGCGTAG
GCGGCTTTTCAAGTCAGGGGTGAAATCCCACGGCCCAACCGTGGAACTGCCTTTGAAACT
GTAGAGCTTGAGTGTCGGAGAGGGTGGCGGAATTCCAGGTGTAGGAGTGAAATCCGTAGA
TATCTGGAGGAACACCGGTGGCGAAGGCGGCCACCTGGACGACAACTGACGCTGAGGTGC
GAAAGCGTGGGTAGCAAACAGGATTAGATACCCCAG
>OTU_20
GGGAGGCTGCAGTGAGGAATATTGGTCAATGGGCGCGAGCCTGAACCAGCCAAGTCGCGT
GAGGGAAGACGGTCCTATGGATTGTAAACCTCTTTTGTCGGGGAGCAAAAGACGCCACGC
GTGGCGTTCCGAGAGTACCCGAAGAAAAAGCATCGGCTAACTCCGTGCCAGCAGCCGCGG
TAATACGGAGGATGCGAGCGTTATCCGGATTTATTGGGTTTAAAGGGTGCGCAGGCGGAA
GATCAAGTCAGCGGTAAAATTGAGAGGCTCAACCTCTTCGAGCCGTTGAAACTGGTTTTC
TTGAGTGAGCGAGAAGTATGCGGAATGCGTGGTGTAGCGGTGAAATGCATAGATATCACG
CAGAACTCCGATTGCGAAGGCAGCATACCGGCGCTCAACTGACGCTCATGCACGAAAGTG
TGGGTATCGAACAGGATTAGATACCCCAG
>OTU_21
GGGTGGCTGCAGTGAGGAATATTGGTCAATGGGAGAGATCCTGAACCAGCCAAGCCGCGT
GAGGGAAGACGGCCCTATGGGTTGTAAACCTCTTTTGTCGGAGAACAAAACCCGGGACGT
GTCCCGGACTGCGTGTATCCGAAGAAAAAGCATCGGCTAACTCCGTGCCAGCAGCCGCGG
TAATACGGAGGATGCGAGCGTTATCCGGATTTATTGGGTTTAAAGGGTGCGTAGGCGGTT
CGTTAAGTCAGCGGTAAAATTGCGGGGCTCAACCCCGTCGAGCCGTTGAAACTGGCAGAC
TTGAGTTGGCGAGAAGTACGCGGAATGCGCGGTGTAGCGGTGAAATGCATAGATATCGCG
CAGAACTCCGATTGCGAAGGCAGCGTACCGGCGCCAGACTGACGCTGAGGCACGAAAGCG
TGGGGATCGAACAGGATTAGATACCCCAG
>OTU_22
GGGAGGCTGCAGTGAGGAATATTGGTCAATGGGCGGAAGCCTGAACCAGCCAAGTCGCGT
GAGGGAATAAGGCCCTACGGGTCGTAAACCTCTTTTGCCGGGGAGCAAGGGCCGGGACGT
GTCCCGGCCCGGAGAGTACCCGGAGAAAAAGCATCGGCTAACTCCGTGCCAGCAGCCGCG
GTAATACGGAGGATGCGAGCGTTATCCGGATTTATTGGGTTTAAAGGGTGCGTAGGCGGG
CTTTTAAGTCAGCGGTAAAAATTCGGGGCTCAACCCCGTCCGGCCGTTGAAACTGGGGGC
CTTGAGTGGGCGAGAAGAAGGCGGAATGCGTGGTGTAGCGGTGAAATGCATAGATATCAC
GCAGAACCCCGATTGCGAAGGCAGCCTTCCGGCGCCCTACTGACGCTGAGGCACGAAAGT
GCGGGGATCGAACAGGATTAGATACCCCAG
>OTU_23
GGGTGGCTGCAGTGGGGAATATTGGACAATGGGGGAAACCCTGATCCAGCGACGCCGCGT
GAGTGAAGAAGTATTTCGGTACGTAAAGCTCTATCAGCAGGAAAGAAAATGACGGTACCT
GACTAAGAAGCCCCGGCTAACTACGTGCCAGCAGCCGCGGTAATACGTAGGGGGCAAGCG
TTATCCGGATTTACTGGGTGTAAAGGGAGCGTAGACGGCAGCGCAAGTCTGGAGTGAAAT
GCCGGGGCCCAACCCCGGAACTGCTCTGGAAACTGTGAAGCTGGAGTGCAGGAGAGGTAA
GCGGAATTCCTGGTGTAGCGGTGAAATGCGTAGATATCAGGAGGAACACCGGCGGCGAAG
GCGGCTTACTGGACTGTAACTGACGTTGAGGCTCGAAGGCGTGGGGAGCAAACAGGATTA
GATACCCTAG
>OTU_24
GGGTGGCTGCAGTGAGGAATATTGGTCAATGGCCGGAAGGCTGAACCAGCCAAGTCGCGT
GAGGGACGACTGCCCTATGGGTTGTAAACCTCTTTTATAAGGGAAGAATAAATGCTACGT
GTAGCATGATGCCTGTACCTTATGAATAAGCATCGGCTAACTCCGTGCCAGCAGCCGCGG
TAATACGGAGGATGCGAGCGTTATCCGGATTTATTGGGTTTAAAGGGTGCGTAGGCGGTT
TTTTAAGTTAGTGGTTAAACGTCGGGGCTTCACCTTGATTTGCCATTAATACTGTAAGAC
TCGAGTTCAGACGAGGTAGGCGGAATAAGTTAAGTAGCGGTGAAATGCTTAGATATAACT
TAGAACTCCGATAGCGAAGGCAGCTTACCAGACTGCGACTGACGCTGAAGCACGAGAGCG
TGGGTAGCGAACAGGATTAGATACCCCAG
>OTU_25
GGGTGGCTGCAGTGAGGAATATTGGTCAATGGCCGGAAGGCTGAACCAGCCATGCCGCGT
GAAGGTCAGTGCCCTATGGGCGTTAAACTTCTTTTGTGCGGGAGCAATAATGGTCACGTG
TGGCCAGACGAGAGTACCGTACGAATAAGCATCGGCTAACTCCGTGCCAGCAGCCGCGGT
AATACGGGGGATGCAAGCGTTATCCGGATTTATTGGGTTTAAAGGGTGCGTAGGCTGTGA
GGTAAGTCAGCGGTGAAATGCCCCCGCTCAACGGGGTGAAGTGCCATTGATACTGCCTTG
CTGGAATGCGGATGCCGTGGGAGGAATGTGTGGTGTAGCGGTGAAATGCATAGATATCAC
ACAGAACACCGATTGCGAAGGCATCTCACGAATCCGCGATTGACGCTGATGCACGAAAGC
GTGGGTATCAAACAGGATTAGATACCCCAG
>OTU_26
GGGGGGCTGCAGTGAGGAATATTGGTCAATGGGCGCAAGCCTGAACCAGCCAAGTCGCGT
GAGGGAAGACGGCCCTACGGGTTGTAAACCTCTTTTGCCGGGGAGCAAGCCTGAGCACGT
GTGCCCAGGCGGAGAGTACCCGGAGAAAAAGCATCGGCTAACTCCGTGCCAGCAGCCGCG
GTAATACGGAGGATGCGAGCGTTATCCGGATTTATTGGGTTTAAAGGGTGCGCAGGCGGG
CTGTTAAGCCGGCGGTAAAAATTCAGGGCTCAACCCTGTCGAGCCGTCGGAACTGGCAGT
CTTGAGTGGGCGAGAAGTATGCGGAATGCGTGGTGTAGCGGTGAAATGCATAGATATCAC
GCAGAACGCCGATTGCGAAGGCAGCATACCGGCGCCCAACTGACGCTGAGGCACGAAAGC
GTGGGGATCGAACAGGATTAGATACCCCAG
>OTU_27
GGGGGGCTGCAGTGAGGAATATTGGTCAATGGCCGCAGGGCTGAACCAGCCAAGTCGCGT
GAGGGATGACGGTCCTATGGATTGTAAACCTCTTTTGTCAGGGAGCAAAGGGCGCCACGT
GTGGCGCTTTGCGAGTACCTGAAGAAAAAGCATCGGCTAACTCCGTGCCAGCAGCCGCGG
TAATACGGAGGATGCGAGCGTTATCCGGATTTATTGGGTTTAAAGGGTGCGCAGGCGGAA
TGTCAAGTCAGCGGTAAAATTTCGGGGCTCAACCCCGTCGTGCCGTTGAAACTGGCGTTC
TTGAGTGAGCGAGAAGTATGCGGAATGCGTGGTGTAGCGGTGAAATGCATAGATATCACG
CAGAACTCCGATTGCGAAGGCAGCATACCGGCGCTCAACTGACGCTCATGCACGAAAGCG
TGGGTATCGAACAGGATTAGATACCCTAG
>OTU_28
GGGGGGCTGCAGTAGGGAATCTTCGGCAATGGGCGAAAGCCTGACCGAGCAACGCCGCGT
GAATGAAGAAGGCCTTCGGGTTGTAAAATTCTGTTATAAGGGAAGAAAGGTGATAGGAGG
AAATGACTATCAATTGACGGTACCTTATGAGAAAGCCACGGCTAACTACGTGCCAGCAGC
CGCGGTAATACGTAGGTGGCAAGCGTTATCCGGAATTATTGGGCGTAAAGAGCGCGCAGG
TGGTTAATTAAGTCTGATGTGAAAGCCCACGGCTTAACCGTGGAGGGTCATTGGAAACTG
GTTGACTTGAGTGCAGAAGAGGGAAGTGGAATTCCATGTGTAGCGGTGAAATGCGTAGAG
ATATGGAGGAACACCAGTGGCGAAGGCGGCTTCCTGGTCTGCAACTGACACTGAGGCGCG
AAAGCGTGGGGAGCAAACAGGATTAGATACCCCAG
>OTU_29
GGGTGGCTGCAGTGGGGAATATTGGGCAATGGGCGCAAGCCTGACCCAGCAACGCCGCGT
GAAGGAAGAAGGCTTTCGGGTTGTAAACTTCTTTTGACAGGGAAGAGCAGAAGACGGTAC
CTGTCGAATAAGCCACGGCTAACTACGTGCCAGCAGCCGCGGTAATACGTAGGTGGCAAG
CGTTGTCCGGATTTACTGGGTGTAAAGGGCGTGTAGCCGGGCTGACAAGTCAGATGTGAA
ATCCGGGGGCTCAACCCCCGAACTGCATTTGAAACTGTTGGTCTTGAGTATCGGAGAGGC
AGGCGGAATTCCTAGTGTAGCGGTGAAATGCGTAGATATTAGGAGGAACACCAGTGGCGA
AGGCGGCCTGCTGGACGACAACTGACGGTGAGGCGCGAAAGCGTGGGGAGCAAACAGGAT
TAGATACCCCAG
>OTU_30
GGGGGGCTGCAGTGGGGAATATTGCACAATGGGGGAAACCCTGATGCAGCGACGCCGCGT
GAGTGAGGAAGTATTTCGGTATGTAAAGCTCTATCAGCAGGGAAGAAAATGACGGTACCT
GACTAAGAAGCCCCGGCTAACTACGTGCCAGCAGCCGCGGTAATACGTAGGGGGCAAGCG
TTATCCGGATTTACTGGGTGTAAAGGGAGCGTAGACGGAGGAGCAAGTCTGATGTGAAAA
TCCGGGGCCCAACCCCGGAACTGCATTGGAAACTGTTTATCTAGAGTGTCGGAGAGGCAA
GTGGAATTCCTAGTGTAGCGGTGAAATGCGTAGATATTAGGAGGAACACCAGTGGCGAAG
GCGGCTTGCTGGACGATGACTGACGTTGAGGCTCGAAAGCGTGGGGAGCAAACAGGATTA
GATACCCCAG
>OTU_31
GGGGGGCTGCAGTAGGGAATCTTCCACAATGGGCGAAAGCCTGATGGAGCAACGCCGCGT
GGGTGAAGAAGGTCTTCGGATCGTAAAACCCTGTTGTTAGAGAAGAAAGTGCGTGAGAGT
AACTGTTCACGTTTCGACGGTATCTAACCAGAAAGCCACGGCTAACTACGTGCCAGCAGC
CGCGGTAATACGTAGGTGGCAAGCGTTATCCGGATTTATTGGGCGTAAAGGGAACGCAGG
CGGTCTTTTAAGTCTGATGTGAAAGCCTTCGGCTTAACCGGAGTAGTGCATTGGAAACTG
GGAGACTTGAGTGCAGAAGAGGAGAGTGGAACTCCATGTGTAGCGGTGAAATGCGTAGAT
ATATGGAAGAACACCAGTGGCGAAAGCGGCTCTCTGGTCTGTAACTGACGCTGAGGTTCG
AAAGCGTGGGTAGCAAACAGGATTAGATACCCTAG
>OTU_32
GGGAGGCTGCAGTGGGGGATATTGGACAATGGGGGGAACCCTGATCCAGCGACGCCGCGT
GAGTGAAGAAGTATTTCGGTATGTAAAGCTCTGTCAGCAGGGAAGAAAGAAATGACGGTA
CCTGACCAAGAAGCCCCGGCTAACTACGTGCCAGCAGCCGCGGTAATACGTAGGGGGCAA
GCGTTATCCGGAATTACTGGGTGTAAAGGGAGCGTAGACGGTTAAGTAAGTCTGGAGTGA
AAGGCCGGGGCCCAACCCCGGGACTGCTCTGGAAACTATTGAACTTGAGTGCAGGAGAGG
TAAGCGGAATTCCTAGTGTAGCGGTGAAATGCGTAGATATTAGGAGGAACACCAGTGGCG
AAGGCGGCTTACTGGACTGTAACTGACGTTGAGGCTCGAAAGCGTGGGGAGCAAACAGGA
TTAGATACCCCAG
>OTU_33
GGGGGGCTGCAGTGAGGAATATTGGTCAATGGGCGGAAGCCTGAACCAGCCAAGTCGCGT
GAGGGAATAAGGCCCTGCGGGTCGTAAACCTCTTTTGCCGGGGAGCAGTGGCGGGCACGG
GTGCCCGCCGGGAGAGTACCCGGAGAAAAAGCATCGGCTAACTCCGTGCCAGCAGCCGCG
GTAATACGGAGGATGCGAGCGTTATCCGGATTTATTGGGTTTAAAGGGTGCGCAGGCGGC
CTTTCAGGCCGGCGGTAAAATTGCGGGGCTCAACCCCGTATAGCCGTCGGAACCGGAGGG
CTGGAGTGGGCGAGAGGTACGCGGAACGCGTGGTGTAGCGGTGAAATGCATAGATATCAC
GCAGAACCCCGATTGCGAAGGCAGCGTACCGGCGCCCTACTGACGCTGAGGCACGAAAGC
GCGGGGATCGAACAGGATTAGATACCCCAG
>OTU_34
GGGTGGCTGCAGTGAGGAATATTGGTCAATGGACGCAAGTCTGAACCAGCCAAGTAGCGT
GCAGGATGACGGCCCTCCGGGTTGTAAACTGCTTTTAGTTGGGAATAAAAGGGGGCTCGT
GAGCCCCGTATTGTATGTACCATCAGAAAAAGGACCGGCTAATTCCGTGCCAGCAGCCGC
GGTAATACGGAAGGTCCGGGCGTTATCCGGATTTATTGGGTTTAAAGGGAGCGTAGGCCG
GCTTTTAAGTCAGCTGTGAAAGTCCGCGGCTCAACCGTGGAATTGCAGTTGAAACTGGAG
GCCTTGAGTGCACACAGGGATGCCGGAATTCATGGTGTAGCGGTGAAATGCTTAGATATC
ATGAAGAACTCCGATCGCGAAGGCAAGTGTCCGGGGTGCAACTGACGCTGAGGCTCGAAA
GTGCGGGTATCAAACAGGATTAGATACCCCAG
>OTU_35
GGGGGGCTGCAGTGGGGAATATTGCACAATGGGGGAAACCCTGATGCAGCGACGCCGCGT
GAGTGAAGAAGTATTTCGGTATGTAAAGCTCTATCAGCAGGGAAGAAATAGCGACCTTTG
GGTCGCCAGACGGTACCTGATTAAGAAGCCCCGGCTAACTACGTGCCAGCAGCCGCGGTA
ATACGTAGGGGGCAAGCGTTATCCGGATTTACTGGGTGTAAAGGGAGCGTAGACGGCAGC
ACAAGTCTGAAGTGAAATGCCGGGGCTTAACCCCGGAACTGCTTTGGAAACTGTGCAGCT
AGAGTGCAGGAGAGGTAAGTGGAATTCCTAGTGTAGCGGTGAAATGCGTAGATATTAGGA
GGAACACCAGTGGCGAAGGCGGCTTGCTGGACTGTAACTGACGTTGAGGCTCGAAAGCGT
GGGGAGCAAACAGGATTAGATACCCTAG
>OTU_36
GGGGGGCTGCAGTGAGGAATATTGGTCAATGGGCGCGAGCCTGAACCAGCCAAGTAGCGT
GCAGGACGACGGCCCTATGGGTTGTAAACTGCTTTTATACGGGGATAAAGTATGCCACGT
GTGGTTTATTGCAGGTACCGTATGAATAAGGACCGGCTAATTCCGTGCCAGCAGCCGCGG
TAATACGGAAGGTCCGGGCGTTATCCGGATTTATTGGGTTTAAAGGGAGCGTAGGCCGGG
TTTTAAGCGTGCCGTGAAATGTCGGGGCTCAACCTTGACACTGCGGCGCGAACTGGAGTC
CTTGAGTGCGCGGAACGTATGCGGAATTCGTGGTGTAGCGGTGAAATGCTTAGATATCAC
GAAGAACCCCGATTGCGAAGGCAGCATACGGCAGCGCTACTGACGCTGAAGCTCGAAGGC
GCGGGTATCGAACAGGATTAGATACCCCAG
>OTU_37
GGGAGGCTGCAGTGAGGAATATTGGTCAATGGACGCAAGTCTGAACCAGCCATGCCGCGT
GCAGGAAGACGGCTCTATGAGTTGTAAACTGCTTTTGTACGAGGGTAAACGCAGATACGC
GTATCTGTCTGAAAGTATCGTACGAATAAGGATCGGCTAACTCCGTGCCAGCAGCCGCGG
TAATACGGAGGATTCAAGCGTTATCCGGATTTATTGGGTTTAAAGGGTGCGTAGGCGGTC
GGATAAGTTAGAGGTGAAATCCCGGGGCTCAACTTCGGAATTGCCTCTGATACTGTTCGG
CTAGAGAGTAGTTGCGGTAGGCGGAATGTATGGTGTAGCGGTGAAATGCTTAGAGATCAT
ACAGAACACCGATTGCGAAGGCAGCTTACCAAGCTACTTCTGACGTTGAGGCACGAAAGC
GTGGGGAGCAAACAGGATTAGATACCCGAG
>OTU_38
GGGTGGCTGCAGTGAGGAATATTGGTCAATGGCCGGAAGGCTGAACCAGCCAAGTCGCGT
GAGGGAATAAGGCCCTATGGGTCGTAAACCTCTTTTGTCAGGGAGCAAAGGCGTCCACGT
GTGGACGAGAGGAGAGTACCTGAAGAAAAAGCATCGGCTAACTCCGTGCCAGCAGCCGCG
GTAATACGGAGGATGCGAGCGTTATCCGGATTTATTGGGTTTAAAGGGTGCGTAGGCGGA
GTGTCAAGTCAGCGGTAAAATTTCGGGGCTCAACCCCGTCGTGCCGTTGAAACTGACGCC
CTTGAGTGAGTGAGAAGTAAGCGGAATGCGTGGTGTAGCGGTGAAATGCATAGATATCAC
GCAGAACGCCGATTGCGAAGGCAGCTTACCGGCGCTCAACTGACGCTGAGGCACGAAAGT
GCGGGTATCGAACAGGATTAGATACCCCAG
>OTU_39
GGGTGGCTGCAGTGAGGAATATTGGTCAATGGGCGCGAGCCTGAACCAGCCAAGTCGCGT
GAGGGAGGACGGCCCTACGGGTTGTAAACCTCTTTTGCCGGGGAGCAACGGGCGTCACGT
GTGGCGCCACTGAGAGTACCCGGAGAAAAAGCATCGGCTAACTCCGTGCCAGCAGCCGCG
GTAATACGGAGGATGCGAGCGTTATCCGGATTTATTGGGTTTAAAGGGTGCGTAGGCGGA
TCGTTAAGTCAGTGGTCAAATTGAGGGGCTCAACCCCTTCCCGCCATTGAAACTGGCGAT
CTTGAGTGGAAGAGAAGTATGCGGAATGCGTGGTGTAGCGGTGAAATGCATAGATATCAC
GCAGAACCCCGATTGCGAAGGCAGCATGCCGGCTTCCTACTGACGCTGAAGCACGAAAGC
GTGGGGATCGAACAGGATTAGATACCCCAG
>OTU_40
GGGGGGCAGCAGTGAGGAATATTGGTCAATGGGCGAGAGCCTGAACCAGCCAAGTCGCGT
GAGGGAGTACTGCCCTATGGGTTGTAAACCTCTTTTGTCGGGGAGCAAAAGCCGGACGTG
TCCGTCTGTGAGAGTACCCGAAGAAAAAGCATCGGCTAACTCCGTGCCAGCAGCCGCGGT
AATACGGAGGATGCGAGCGTTATCCGGATTTATTGGGTTTAAAGGGTGCGCAGGCGGATT
TTTAAGTCAGCGGTCAAATCGTGGGGCTCAACCCCATCCAGCCGTTGAAACTGGGGATCT
AGAGTGTGCGAGAGGTATGCGGAATGCGTGGTGTAGCGGTGAAATGCATAGATATCACGC
AGAACCCCGATTGCGAAGGCAGCATACCGGTGCACAACTGACGCTCAGGCACGAAAGCGT
GGGTATCGAACAGGATTAGATACCCCAG
>OTU_41
GGGTGGCTGCAGTGGGGAATATTGGGCAATGGGCGCAAGCCTGACCCAGCAACGCCGCGT
GAAGGAAGAAGGCTTTCGGGTTGTAAACTTCTTTTCTGAGGGACGAAGAAAGTGACGGTA
CCTCAGGAATAAGCCACGGCTAACTACGTGCCAGCAGCCGCGGTAATACGTAGGTGGCAA
GCGTTATCCGGATTTATTGGGTGTAAAGGGCGTGTAGGCGGGAAAGCAAGTCAGATGTGA
AAACTCAGGGCTCAACCCTGAGCCTGCATTTGAAACTGTTTTTCTTGAGTGCTGGAGAGG
CAATCGGAATTCCGTGTGTAGCGGTGAAATGCGTAGATATACGGAGGAACACCAGTGGCG
AAGGCGGATTGCTGGACAGTAACTGACGCTGAGGCGCGAAAGCGTGGGGAGCAAACAGGA
TTAGATACCCCAG
>OTU_42
GGGGGGCTGCAGTGAGGAATATTGGTCAATGGCCGGGAGGCTGAACCAGCCAAGTCGCGT
GAGGGAAGACGGCCCTACGGGTTGTAAACCTCTTTTGTCAGGGAGCAAGAGGCGGGTCGA
GACCTGCTGTGAGAGTACCTGAAGAAAAAGCATCGGCTAACTCCGTGCCAGCAGCCGCGG
TAATACGGAGGATGCGAGCGTTATCCGGATTTATTGGGTTTAAAGGGTGCGCAGGCGGAG
GCACAAGTCAGCGGTAAAATCGCGGGGCTCAACCCCGCTCCGCCGTTGAAACTGTGTCCC
TTGAGTGCGCGAAGGGTAGGCGGAATGCGTGGTGTAGCGGTGAAATGCATAGATATCACG
CAGAACTCCGATCGCGAAGGCAGCCTACCGGCGCGCAACTGACGCTCATGCACGAAAGCG
TGGGTATCGAACAGGATTAGATACCCCAG
>OTU_43
GGGGGGCTGCAGTGGGGAATATTGCACAATGGGGGGAACCCTGATGCAGCGACGCCGCGT
GAGTGAAGAAGTATTTCGGTATGTAAAGCTCTGTCAGCAGGGAAGAAGAAAGACGGTACC
TGACCAAGAAGCCCCGGCTAACTACGTGCCAGCAGCCGCGGTAATACGTAGGGGGCAAGC
GTTATCCGGATTTACTGGGTGTAAAGGGAGCGTAGACGGCAGGGCAAGTCTGGAGTGAAA
GGCAGGGGCCCAACCCCTGGACTGCTCTGGAAACTGTCCGGCTGGAGTGCAGGAGAGGTA
AGTGGAATTCCTAGTGTAGCGGTGAAATGCGTAGATATTAGGAGGAACACCAGTGGCGAA
GGCGGCTTACTGGACTGTAACTGACGTTGAGGCTCGAAAGCGTGGGGAGCAAACAGGATT
AGATACCCCAG
>OTU_44
GGGGGGCTGCAGTGGGGAATATTGGGCAATGGGCGCAAGCCTGACCCAGCAACGCCGCGT
GAAGGAAGAAGGCTTTCGGGTTGTAAACTTCTTTTGACAGGGAAGAGTAGAAGACGGTAC
CTGTCGAATAAGCCACGGCTAACTACGTGCCAGCAGCCGCGGTAATACGTAGGTGGCAAG
CGTTGTCCGGATTTACTGGGTGTAAAGGGCGTGTAGCCGGGTTGACAAGTCAGATGTGAA
ATCCTGCGGCTTAACCGCAGAACTGCATTTGAAACTGTTGATCTTGAGTACTGGAGAGGC
AGACGGAATTCCTAGTGTAGCGGTGAAATGCGTAGATATTAGGAGGAACACCAGTGGCGA
AGGCGGTCTGCTGGACAGCAACTGACGGTGAGGCGCGAAAGCGTGGGGAGCAAACAGGAT
TAGATACCCTAG
>OTU_45
GGGGGGCAGCAGTGGGGAATATTGCACAATGGGGGAAACCCTGATGCAGCGACGCCGCGT
GAGGGAAGAAGGTTTTCGGATTGTAAACCTCTGTCTTTGGTGACGAAAGATGACGGTAGC
CAAAGAGGAAGCTACGGCTAACTACGTGCCAGCAGCCGCGGTAATACGTAGGTGGCAAGC
GTTGTCCGGAATTACTGGGTGTAAAGGGAGCGTAGGCGGGAAGACAAGTTGAATGTTTAA
ACTATCGGCTCAACCGATAATCGCGTTCAAAACTGTTTTTCTTGAGTGAAGTAGAGGCAG
GCGGAATTCCTAGTGTAGCGGTGAAATGCGTAGATATTAGGAGGAACACCAGTGGCGAAG
GCGGCCTGCTGGGCTTTAACTGACGCTGAGGCTCGAAAGCGTGGGTAGCAAACAGGATTA
GATACCCGAG
>OTU_46
GGGGGGCTGCAGTGGGGAATATTGCACAATGGGGGAAACCCTGATGCAGCGACGCCGCGT
GAGTGAAGAAGTAATTCGTTACGTAAAGCTCTATCAGCAGGGAAGAAAATGACGGTACCT
GAGTAAGAAGCCCCGGCTAACTACGTGCCAGCAGCCGCGGTAATACGTAGGGGGCAAGCG
TTATCCGGATTTACTGGGTGTAAAGGGAGCGTAGACGGTGCGCCAAGTCTGGAGTGAAAT
GCCGCAGCTTAACTGCGGAACTGCTTTGGAAACTGGCGAACTAGAGTGCGGGAGGGGTAA
GCGGAATTCCTAGTGTAGCGGTGAAATGCGTAGATATTAGGAGGAACACCGGTGGCGAAG
GCGGCTTACTGGACCGTAACTGACGTTGAGGCTCGAAAGCGTGGGGAGCAAACAGGATTA
GATACCCTAG
>OTU_47
GGGAGGCTGCAGTGAGGAATATTGGTCAATGGCCGGAAGGCTGAACCAGCCAAGCCGCGT
GAGGGAGGAAGGCGCAGAGCGTCGCAGACCTCTTTTGCCGGGGGACAAAAGGCCGGACTC
GTCCGGTCCTGAGGGTACCCGGAGAAAAAGCATCGGCTAACTCCGTGCCAGCAGCCGCGG
TAATACGGAGGATGCGAGCGTTATCCGGATTCATTGGGTTTAAAGGGTGCGCAGGCGGGC
CTTTAAGCCGGCGGTGAAATCGCGGGGCTCAACCCCGCCGAGCCGTCGGAACTGGGGGCC
TTGAGTGCGGCGGAGGCATGCGGAATGCGCGGTGTAGCGGTGAAATGCATAGATATCGCG
CAGAACCCCGATTGCGAAGGCAGCGTGCCGTGCCGCCACTGACGCTGAGGCACGAAAGCG
CGGGGATCGAACAGGATTAGATACCCCAG
>OTU_48
GGGTGGCTGCAGTGAGGAATATTGGTCAATGGACGAGAGTCTGAACCAGCCAAGTAGCGT
GAAGGATGACTGCCCTATGGGTTGTAAACTTCTTTTATATGGGAATAAAGTTCAGTATGT
ATACTGTTTTGTATGTACCATATGAATAAGGATCGGCTAACTCCGTGCCAGCAGCCGCGG
TAATACGGAGGATCCGAGCGTTATCCGGATTTATTGGGTTTAAAGGGAGCGTAGGCGGAC
GCTTAAGTCAGTTGTGAAAGTTTGCGGCTCAACCGTAAAATTGCAGTTGATACTGGGTGT
CTTGAGTGCAGCAGAGGTAGGCGGAATTCGTGGTGTAGCGGTGAAATGCTTAGATATCAC
GAAGAACTCCGATTGCGAAGGCAGCTTACTGGACTGTAACTGACGCTGATGCTCGAAAGT
GTGGGTATCAAACAGGATTAGATACCCCAG
>OTU_49
GGGAGGCAGCAGTAGGGAATTTTGCGCAATGGGCGAAAGCCTGACGCAGCAACGCCGCGT
GATCGAGACGCCCTTCGGGGTGTAAAGATCTGTCAGTGGGGACGAAACTTGACGGTACCC
ACAGAGGAAGCACCGGCTAACTCCGTGCCAGCAGCCGCGGTAATACGGGGGGTGCAAGCG
TTGTCCGGAATCATTGGGCGTAAAGAGTTCGTAGGCGGCACGTAAAGTCTGGTGTTAAAG
GCAGAGGCTCAACTTCTGTACGGCACTGGATACTTGCGAGCTAGAATGCGGTAGAGGTAA
AGGGAATTCCTGGTGTAGCGGTGAAATGCTTAGATATCAGGAGGAACATCGGTGGCGTAA
GCGCTTTACTGGGCCGTAATTGACGCTGAGGAACGAAAGCCAGGGTAGCAAATGGGATTA
GATACCCCAG
>OTU_50
GGGAGGCTGCAGTAAGGGATATTGGTCAATGGGGGAAACCCTGAACCAGCAACGCCGCGT
GAGGGAAGACGGTTTTCGGATTGTAAACCTCTGTCCTCTGTGAAGATGATGACGGTAGCA
GAGGAGGAAGCTCCGGCTAACTACGTGCCAGCAGCCGCGGTAATACGTAGGGAGCGAGCG
TTGTCCGGATTTACTGGGTGTAAAGGGTGCGTAGGCGGCTTGGCAAGTCAGTAGTGAAAT
CCATGGGCTTAACCCATGAACTGCTATTGAAACTGTCGAGCTTGAGTGAAGTAGAGGTAG
GCGGAATTCCCGGTGTAGCGGTGAAATGCGTAGAGATCGGGAGGAACACCAGTGGCGAAG
GCGGCCTACTGGGCTTTAACTGACGCTGAGGCACGAAAGCGTGGGTAGCAAACAGGATTA
GATACCCCAG
>OTU_51
GGGTGGCAGCAGTGAGGAATATTGGTCAATGGGCGAGAGCCTGAACCAGCCAAGTCGCGT
GAGGGAAGAAGGTACTGAGTATTGTAAACCTCTTTTGCCAGGGGACAAAGGCGGCCACGG
GTGGCCGTAAGAGGGTACCTGGAGAAAAAGCATCGGCTAACTCCGTGCCAGCAGCCGCGG
TAATACGGAGGATGCGAGCGTTATCCGGATTTATTGGGTTTAAAGGGTGCGCAGGCGGCG
TGTCAAGTCAGCGGTAAAATGTCGGGGCTCAACCCCGGCCGGCCGTTGAAACTGGCGTGC
TCGAGTTGGAGAGAAGTATGCGGAATTCGTGGTGTAGCGGTGAAATGCATAGATATCACG
AAGAACCCCGATTGCGAAGGCAGCATACCGGCTCCACACTGACGCTGAGGCACGAAAGCG
TGGGTATCGAACAGGATTAGATACCCCAG
>OTU_52
GGGTGGCTGCAGTGAGGAATATTGGGCAATGGAGGCAACTCTGACCCAGCCATGCCGCGT
GAGTGAAGAAGGTTTTCGGATTGTAAAGCTCTTTCGGATGTGACGATGATGACGGTAGCA
TCTAAAGAAGCCCCGGCTAACTTCGTGCCAGCAGCCGCGGTAATACGAAGGGGGCAAGCG
TTGTTCGGAATTACTGGGCGTAAAGGGAGTGTAGGCGGTTTAGTAAGATAGTGGTGAAAT
CCCAGGGCTTAACTTTGGAATTGCCATTATAACTATTAGACTAGAATTACAGAGAGGATA
GTGGAATACCCAGTGTAGAGGTGAAATTCGTAGATATTGGGTAGAACACCAGTGGCGAAG
GCGACTATCTGGCTGTACATTGACGCTGAGGCTCGAAAGCATGGGGATCAAACAGGATTA
GATACCCTAG
>OTU_53
GGGTGGCTGCAGTGGGGAATATTGCACAATGGGGGGAACCCTGATGCAGCGACGCCGCGT
GAGTGAAGAAGTATTTCGGTATGTAAAGCTCTATCAGCAGGGAAGATAATGACGGTACCT
GACTAAGAAGCCCCGGCTAACTACGTGCCAGCAGCCGCGGTAATACGTAGGGGGCAAGCG
TTATCCGGATTTACTGGGTGTAAAGGGTGCGTAGGTGGCAGGGCAAGTCAGATGTGAAAG
CCCGGGGCCCAACCCCGGTACTGCATTTGAAACTGTCCGGCTGGAGTGCAGGAGAGGTAA
GCGGAATTCCTAGTGTAGCGGTGAAATGCGTAGATATTAGGAGGAACACCAGTGGCGAAG
GCGGCTTACTGGACTGTAACTGACACTGAGGCACGAAAGCGTGGGGAGCAAACAGGATTA
GATACCCCAG
>OTU_54
GGGTGGCTGCAGTGGGGAATATTGGGCAATGGACGCAAGTCTGACCCAGCAACGCCGCGT
GAAGGAAGAAGGCTTTCGGGTTGTAAACTTCTTTTAAGGGGGAAGAGCAGAAGACGGTAC
CCCTTGAATAAGCCACGGCTAACTACGTGCCAGCAGCCGCGGTAATACGTAGGTGGCAAG
CGTTGTCCGGATTTACTGGGTGTAAAGGGCGTGCAGCCGGAGAGACAAGTCAGATGTGAA
ATCCACGGGCTCAACCCGTGAACTGCATTTGAAACTGTTTCCCTTGAGTGTCGGAGAGGT
AATCGGAATTCCTTGTGTAGCGGTGAAATGCGTAGATATAAGGAAGAACACCAGTGGCGA
AGGCGGATTACTGGACGATAACTGACGGTGAGGCGCGAAAGCGTGGGGAGCAAACAGGAT
TAGATACCCCAG
>OTU_55
GGGGGGCTGCAGTGGGGGATATTGCACAATGGAGGAAACTCTGATGCAGCGACGCCGCGT
GAGGGAAGACGGTCTTCGGATTGTAAACCTCTGTCTTTGGGGAAGAAAATGACGGTACCC
AAAGAGGAAGCTCCGGCTAACTACGTGCCAGCAGCCGCGGTAATACGTAGGGAGCGAGCG
TTGTCCGGAATTACTGGGTGTAAAGGGAGCGTAGGCGGGCGAGAAAGTTGAATGTTAAAT
CTACCGGCTTAACTGGTAGCTGCGTTCAAAACTTCTTGTCTTGAGTGAAGTAGAGGCAGG
CGGAATTCCTAGTGTAGCGGTGAAATGCGTAGATATTAGGAGGAACACCAGTGGCGAAGG
CGGCCTGCTGGGCTTTAACTGACGCTGAGGCTCGAAAGCGTGGGGAGCAAACAGGATTAG
ATACCCTAG
>OTU_57
GGGGGGCTGCAGTGAGGAATATTGGTCAATGGACGGAAGTCTGAACCAGCCATGCCGCGT
GCAGGAAGACGGCTCTATGAGTTGTAAACTGCTTTTGTACAAGGGTAAACCTGAATACGT
GTATTCAGCTGAAAGTACTGTACGAATAAGGATCGGCTAACTCCGTGCCAGCAGCCGCGG
TAATACGGAGGATCCAAGCGTTATCCGGATTTATTGGGTTTAAAGGGTGCGTAGGCGGAT
TGATAAGTTAGAGGTGAAATGTCCGAGCTCAACTCGGGAACTGCCTCTAATACTGTTGAT
CTAGAGAGTAGATGCGGTAGGCGGAATGTATGGTGTAGCGGTGAAATGCTTAGAGATCAT
ACAGAACACCGATTGCGAAGGCAGCTTACCAATCTATATCTGACGTTGAGGCACGAAAGC
GTGGGGAGCAAACAGGATTAGATACCCCAG
>OTU_58
GGGGGGCTGCAGTGGGGAATATTGCACAATGGGGGAAACCCTGATGCAGCGACGCCGCGT
GAGTGAAGAAGTATTTCGGTACGTAAAGCTCTATCAGCAGGGAAGAAAATGACGGTACCT
GACTAAGAAGCCCCGGCTAACTACGTGCCAGCAGCCGCGGTAATACGTAGGGGGCAAGCG
TTATCCGGATTTACTGGGTGTAAAGGGAGCGTAGACGGCAGCGCAAGTCTGGAGTGAAAT
CCCATGGCTTAACCATGGAACTGCTTTGGAAACTGTGCAGCTGGAGTGCAGGAGAGGTAA
GCGGAATTCCTAGTGTAGCGGTGAAATGCGTAGATATTAGGAGGAACACCAGTGGCGAAG
GCGGCTTACTGGACTGTAACTGACGTTGAGGCTCGAAAGCGTGGGGAGCAAACAGGATTA
GATACCCGAG
>OTU_59
GGGGGGCAGCAGTGAGGAATATTGGTCAATGGGCGGGAGCCTGAACCAGCCAAGTCGCGT
GAGGGAAGACGGTCCTATGGATTGTAAACCTCTTTTGCCGGGGAGCAACGGGGTCCTTGC
GAGGGCCTAATGAGAGTACCCGGAGAAAAAGCATCGGCTAACTCCGTGCCAGCAGCCGCG
GTAATACGGAGGATGCGAGCGTTATCCGGATTTATTGGGTTTAAAGGGTGCGTAGGCGGG
CTGTTAAGTCAGCGGTCAAATGTCGGGGCTCAACCCCGGCCTGCCGTTGAAACTGGCGGC
CTCGAGTGGGCGAGAAGTATGCGGAATGCGTGGTGTAGCGGTGAAATGCATAGATATCAC
GCAGAACTCCGATTGCGAAGGCAGCATACCGGCGCCCTACTGACGCTGAGGCACGAAAGC
GTGGGTATCGAACAGGATTAGATACCCCAG
>OTU_60
GGGTGGCTGCAGTGGGGAATTTTGGACAATGGGCGCAAGCCTGATCCAGCTATTCCGCGT
GTGGGAAGACGGCCTTCGGGTTGTAAACCACTTTTGTAGAGAACGAAAAGTCTATTGATA
ATACCGATAGACGATGACGGTACTCTAAGAATAAGCACCGGCTAACTACGTGCCAGCAGC
CGCGGTAATACGTAGGGTGCGAGCGTTAATCGGAATTACTGGGCGTAAAGGGTGTGCAGG
CGGTTTTGCAAGATGGATGTGAAAGCCCCGGGCTTAACCTGGGAAAGCCATACATGACTG
CAAGACTAGAGTGCGTCAGAGGGGGGTGGAATTCCAAGTGTAGCAGTGAAATGCGTAGAT
ATTTGGAAGAACACCGATGGCGAAGGCAGCCCCCTGGGACGCAACTGACGCTCATACACG
AAAGCGTGGGGAGCAAACAGGATTAGATACCCGAG
>OTU_61
GGGTGGCAGCAGTGGGGAATATTGCACAATGGGGGAAACCCTGATGCAGCAACGCCGCGT
GAAGGAAGACGGTTTTCGGATTGTAAACTTCTGTTCTTAGTGAAGAATAATGACGGTAGC
TAAGGAGCAAGCCACGGCTAACTACGTGCCAGCAGCCGCGGTAATACGTAGGTGGCAAGC
GTTGTCCGGAATTACTGGGTGTAAAGGGAGCGCAGGCGGGAAGCCAAGTCAGCTGTGAAA
ACTACGGGCTTAACTTGTAGACTGCAGTTGAAACTGGTTTTCTTGAGTGAAGTAGAGGTT
GGCGGAATTCCGAGTGTAGCGGTGAAATGCGTAGATATTCGGAGGAACACCGGTGGCGAA
GGCGGCCAACTGGGCTTTAACTGACGCTGAGGCTCGAAAGTGTGGGGAGCAAACAGGATT
AGATACCCTAG
>OTU_62
GGGTGGCTGCAGTGGGGAATATTGCACAATGGGGGAAACCCTGATGCAGCGACGCCGCGT
GAAGGATGAAGTATTTCGGTATGTAAACTTCTATCAGCAGGGAAGAAAATGACGGTACCT
GACTAAGAAGCCCCGGCTAACTACGTGCCAGCAGCCGCGGTAATACGTAGGGGGCAAGCG
TTATCCGGATTTACTGGGTGTAAAGGGAGCGTAGACGGCATGGCAAGTCTGATGTGAAAA
CCCGGGGCTCAACCCCGGGACTGCATTGGAAACTGTCAGGCTAGAGTGTCGGAGAGGCAA
GTGGAATTCCTAGTGTAGCGGTGAAATGCGTAGATATTAGGAGGAACACCAGTGGCGAAG
GCGGCTTGCTGGACGATGACTGACGTTGAGGCTCGAAAGCGTGGGGAGCAAACAGGATTA
GATACCCGAG
>OTU_63
GGGAGGCAGCAGTGGGGGATATTGCACAATGGGGGAAACCCTGATGCAGCGACGCCGCGT
GAGTGAAGAAGTATTTCGGTATGTAAAGCTCTATCAGCAGGGAAGAAAATGACAGTACCT
GACCAAGAAGCCCCGGCTAACTACGTGCCAGCAGCCGCGGTAATACGTAGGGGGCAAGCG
TTATCCGGATTTACTGGGTGTAAAGGGAGCGTAGACGGTTATGTAAGTCTGGAGTGAAAG
CCCGGGGCCCAACCCCGGGACTGCTTTGGAAACTGTGTAACTGGAGTACAGGAGGGGCAG
GCGGAATTCCTGGTGTAGCGGTGAAATGCGTAGATATCAGGAGGAACACCGGCGGCGAAG
GCGGCCTGCTGGACTGAAACTGACGTTGAGGCTCGAAAGCGTGGGGAGCAAACAGGATTA
GATACCCCAG
>OTU_64
GGGGGGCTGCAGTGGGGAATATTGGGCAATGGGCGCAAGCCTGACCCAGCAACGCCGCGT
GAAGGAAGAAGGCTTTCGGGTTGTAAACTTCTTTTAAGAGGGAAGAGCAGAAGACGGTAC
CTCTTGAATAAGCCACGGCTAACTACGTGCCAGCAGCCGCGGTAATACGTAGGTGGCAAG
CGTTGTCCGGATTTACTGGGTGTAAAGGGCGTGCAGCCGGGAGTGCAAGTCAGATGTGAA
ATCCCGCGGCTCAACCGCGGAACTGCATTTGAAACTGTGCTTCTTGAGTGCTGGAGAGGC
AGACGGAATTCCTAGTGTAGCGGTGAAATGCGTAGATATTAGGAGGAACACCAGTGGCGA
AGGCGGTCTGCTGGACAGTAACTGACGGTGAGGCGCGAAAGCGTGGGGAGCAAACAGGAT
TAGATACCCCAG
>OTU_65
GGGTGGCTGCAGTGGGGAATATTGGGCAATGGGCGCAAGCCTGACCCAGCAACGCCGCGT
GAAGGAAGAAGGCTTTCGGGTTGTAAACTTCTTTTCTCAGGGACGAAGCAAGTGACGGTA
CCTGAGGAATAAGCCACGGCTAACTACGTGCCAGCAGCCGCGGTAATACGTAGGTGGCAA
GCGTTATCCGGATTTACTGGGTGTAAAGGGCGTGTAGGCGGGAAAGCAAGTCAGATGTGA
AAACCATGGGCTCAACCTGTGGCCTGCATTTGAAACTGTTTTTCTTGAGTACTGGAGAGG
CAGACGGAATTCCTAGTGTAGCGGTGAAATGCGTAGATATTAGGAGGAACACCAGTGGCG
AAGGCGGTCTGCTGGACAGCAACTGACGCTGAGGCGCGAAAGCGTGGGGAGCAAACAGGA
TTAGATACCCCAG
>OTU_66
GGGAGGCTGCAGTGGGGGATATTGGACAATGGGGGAAACCCTGATCCAGCGATGCCGCGT
GAGGGAAGAAGGTTTTCGGATTGTAAACCTCTGTGGACAGGGACGATAATGACGGTACCT
GTCAAGAAAGCCACGGCTAACTACGTGCCAGCAGCCGCGGTAATACGTAGGTGGCGAGCG
TTGTCCGGAATTACTGGGTGTAAAGGGAGTGTAGGCGGGAAGGCAAGTCAGAAGTGAAAA
TTATGGGCTCAACCCATAACCTGCTTTTGAAACTGTTTTTCTTGAGTGAAGCAGAGGCAA
GCGGAATTCCTAGTGTAGCGGTGAAATGCGTAGATATTAGGAGGAACACCAGTGGCGAAG
GCGGCTTGCTGGGCTTTTACTGACGCTGAGGCTCGAAAGCGTGGGGAGCAAACAGGATTA
GATACCCCAG
>OTU_67
GGGAGGCTGCAGTGGGGGATATTGCACAATGGGGGAAACCCTGATGCAGCGACGCCGCGT
GTGGGAAGACGGTCCTCTGGATTGTAAACCACTGTCCCCAGGGACGAAGATGACGGTACC
TGGGGAGGAAGCTCCGGCTAACTACGTGCCAGCAGCCGCGGTAATACGTAGGGAGCGAGC
GTTGTCCGGAATTACTGGGTGTAAAGGGAGCGTAGGCGGGACTGCAAGTTGGGTGTCAAA
TCTACCGGCTCAACCGGTAGCCGCACTCAAAACTGCAGTTCTTGAGTGAAGTAGAGGCAG
GCGGAATTCCTAGTGTAGCGGTGAAATGCGTAGATATTAGGAGGAACACCAGTGGCGAAG
GCGGCCTGCTGGGCTTTTACTGACGCTGAGGCTCGAAAGTGTGGGGAGCAAACAGGATTA
GATACCCCAG
>OTU_68
GGGGGGCAGCAGTGAGGGATATTGGTCAATGGGGGAAACCCTGAACCAGCAACGCCGCGT
GAGGGAAGACGGTTTTCGGATTGTAAACCTCTGTCCTCTGTGAAGATGATGACGGTAGCA
GAGGAGGAAGCTCCGGCTAACTACGTGCCAGCAGCCGCGGTAATACGTAGGGAGCAAGCG
TTGTCCGGATTTACTGGGTGTAAAGGGTGCGTAGGCGGCTTTGCAAGTCAGAAGTGAAAT
CTATGGGCTTAACCCATAAACTGCTTTTGAAACTGCAGGGCTTGAGTGAAGTAGAGGTAG
GCGGAATTCCCGGTGTAGCGGTGAAATGCGTAGAGATCGGGAGGAACACCAGTGGCGAAG
GCGGCCTACTGGGCTTTAACTGACGCTGAGGCACGAAAGCGTGGGTAGCAAACAGGATTA
GATACCCGAG
>OTU_69
GGGGGGCTGCAGTGGGGAATATTGCACAATGGGGGAAACCCTGATGCAGCGACGCCGCGT
GAGCGAAGAAGTATTTCGGTATGTAAAGCTCTATCAGCAGGGAAGAAAATGACGGTACCT
GAGTAAGAAGCTCCGGCTAAATACGTGCCAGCAGCCGCGGTAATACGTATGGAGCAAGCG
TTATCCGGATTTACTGGGCGTAAAGGGAGCGTAGGCGGCCTGCCAAGTCTGATGTGAAAT
ACCGGGGCTCAACCCCGGGGCTGCATTGGAAACTGGCAGGCTGGAGTGCCGGAGAGGCAG
GCGGAATTCCTAGTGTAGCGGTGAAATGCGTAGATATTAGGAGGAACACCAGTGGCGAAG
GCGGCCTGCTGGACGGTGACTGACGCTGAGGCTCGAAAGCGTGGGGAGCAAACAGGATTA
GATACCCTAG
>OTU_70
GGGGGGCTGCAGTGGGGAATATTGCACAATGGGGGAAACCCTGATGCAGCGACGCCGCGT
GAGTGAAGAAGTATCTCGGTATGTAAAGCTCTATCAGCAGGGAAGAAAATGACGGTACCT
GACTAAGAAGCCCCGGCTAACTACGTGCCAGCAGCCGCGGTAATACGTAGGGGGCAAGCG
TTATCCGGATTTACTGGGTGTAAAGGGAGCGTAGACGGCGCTGCAAGTCCGGAGTGAAAG
CCCATGGCTTAACCATGGTACTGCTCTGGAAACTGTGGAGCTTGAGTGCGGGAGGGGCAG
GCGGAATTCCTAGTGTAGCGGTGAAATGCGTAGATATTAGGAGGAACACCGGCGGCGAAG
GCGGCCTGCTGGACCGTAACTGACGTTGAGGCTCGAAAGCGTGGGGAGCAAACAGGATTA
GATACCCCAG
>OTU_71
GGGTGGCTGCAGTGGGGAATATTGCACAATGGGGGAAACCCTGATGCAGCAACGCCGCGT
GAGTGAGGAAGTATTTCGGTATGTAAAGCTCTATCAGCAGGGAATAGAAAAGAAGGTACC
TGAAAAAGAAGCCCCGGCTAACTACGTGCCAGCAGCCGCGGTAATACGTAGGGGGCAAGC
GTTATCCGGATTTACTGGGTGTAAAGGGAGCGTAGACGGAAAGGCAAGTCAGAAGTGAAA
ACCCAAGGCTCAACCATGGGACTGCTTTTGAAACTGTCAAACTAGAGTACGGGAGAGGTA
AGAGGAATTCCTAGTGTAGCGGTGAAATGCGTAGATATTAGGAGGAACACCAGTGGCGAA
GGCGTCTTACTGGACCGAAACTGACGTTGAGGCTCGAAAGCGTGGGGAGCAAACAGGATT
AGATACCCTAG
>OTU_72
GGGTGGCTGCAGTGGGGAATATTGCACAATGGGGGGAACCCTGATGCAGCGACGCCGCGT
GGGCGAGGAAGTATTTCGGTATGTAAAGCCCTATCGGCAGGGAAGAAGAAATGACGGTAC
CTGAATAAGAAGCACCGGCTAAATACGTGCCAGCAGCCGCGGTAATACGTATGGTGCAAG
CGTTATCCGGATTTACTGGGCGTAAAGGGAGCGCAGGCGGCGCGCCAAGTCTGATGTGAA
ACCCCGGGGCTCAACCCCGGGCATGCATTGGAAACTGGCGGGCTGGAGTGCCGGAGAGGT
AAGCGGAATTCCTAGTGTAGCGGTGAAATGCGTAGATATTAGGAGGAACACCAGTGGCGA
AGGCGGCTTACTGGACGGCAACTGACGCTGAGGCTCGAAAGCGTGGGGAGCAAACAGGAT
TAGATACCCTAG
>OTU_73
GGGGGGCTGCAGTGGGGAATATTGGGCAATGGAGGCAACTCTGACCCAGCAACGCCGCGT
GAATGAAGAAGGCCTTCGGGTTGTAAAGTTCTTTAATTGGGGACGAAGGAAATGACGGTA
CCCAAAGAATAAGCCACGGCTAACTACGTGCCAGCAGCCGCGGTAATACGTAGGTGGCAA
GCGTTGTCCGGAATGACTGGGCGTAAAGGGAGCGTAGGCGGCGCGGTAAGTTAGGAGTGA
AATCCCGGGGCTCAACCCCGGAACTGCTTTTAAAACTGCCGTGCTTGAGTGATGGAGAGG
AAAGCGGAATTCCTAGTGTAGCGGTGGAATGCGTAGATATTAGGAGGAACACCAGAGGCG
AAGGCGGCTTTCTGGACATTAACTGACGCTGAGGCTCGAAAGCGTGGGGAGCAAACAGGA
TTAGATACCCCGG
>OTU_74
GGGTGGCTGCAGTGAGGAATATTGGTCAATGGGCGAGAGCCTGAACCAGCCAAGTCGCGT
GAGGGACGACGGCCCTACGGGTTGTAAACCTCTTTTGCCGGGGGACAAACGGCGGCACGC
GTGCCGTCCTGAGGGTACCCGGAGAAAAAGCATCGGCTAACTCCGTGCCAGCAGCCGCGG
TAATACGGAGGATGCGAGCGTTATCCGGATTTATTGGGTTTAAAGGGTGCGTAGGCGGGA
TGCCAAGTCAGCGGTCAAATACGGGGGCTCAACCTGCGTCCGCCGTTGAAACTGGCGTTC
TTGAGTGGGCGAGAAGTACGCGGAATGCGTGGTGTAGCGGTGAAATGCATAGATATCACG
CAGAACCCCGATTGCGAAGGCAGCGTACCGGCGCCCGACTGACGCTGAAGCACGAAAGCG
TGGGTATCGAACAGGATTAGATACCCTAG
>OTU_75
GGGTGGCAGCAGTGGGGAATATTGCGCAATGGGGGGAACCCTGACGCAGCAACGCCGCGT
GCAGGAAGAAGGTCTTCGGATTGTAAACTGTTGTCGCAGGGGAAGAAGACAGTGACGGTA
CCCTGTGAGAAAGTCACGGCTAACTACGTGCCAGCAGCCGCGGTAATACGTAGGTGACAA
GCGTTGTCCGGATTTACTGGGTGTAAAGGGCGCGTAGGCGGATGTGCAAGTCAGTCGTGA
AATACCGGGGCTCAACCCCGGGGCTGCGATTGAAACTGCACACCTTGAGTATCGGAGAGG
AAAGCGGAATTCCTAGTGTAGCGGTGAAATGCGTAGATATTAGGAGGAACACCAGTGGCG
AAGGCGGCTTTCTGGACGACAACTGACGCTGAGGCGCGAAAGTGTGGGGAGCAAACAGGA
TTAGATACCCCAG
>OTU_76
GGGGGGCAGCAGTGAGGAATATTGGTCAATGGGCGGGAGCCTGAACCAGCCAAGTCGCGT
GAGGGATGACGGCCCTATGGGTTGTAAACCTCTTTTGCCGGGGAGCAAAGTGCCGCACGT
GTGCGGTTTGGAGAGTACCCGGAGAAAAAGCATCGGCTAACTCCGTGCCAGCAGCCGCGG
TAATACGGAGGATGCGAGCGTTATCCGGATTTATTGGGTTTAAAGGGTGCGTAGGCGGAC
GCTTAAGTCAGCGGTAAAATTGCGGGGCTCAACCTCGTCGAGCCGTTGAAACTGGGTGCC
TTGAGTGGGCGAGAAGTACGCGGAATGCGTGGTGTAGCGGTGAAATGCATAGATATCACG
CAGAACTCCGATTGCGAAGGCAGCGTACCGGCGCCCAACTGACGCTGAAGCACGAAGGCG
TGGGTATCGAACAGGATTAGATACCCCAG
>OTU_77
GGGTGGCTGCAGTGAGGAATATTGGTCAATGGGCGCAAGCCTGAACCAGCCAAGTCGCGT
GAGGGAAGACGGTCCTATGGATTGTAAACCTCTTTTGTCGGGGAGCAAAGCGCGGTACGA
GTACCGTGAAGGAGAGTACCCGAAGAAAAAGCATCGGCTAACTCCGTGCCAGCAGCCGCG
GTAATACGGAGGATGCGAGCGTTATCCGGATTTATTGGGTTTAAAGGGTGCGTAGGCGGA
TTTGTAAGTCAGCGGTAAAAATGCGGTGCTCAACGCCGTATCGCCGTTGAAACTGCGGGT
CTTGAGTGAGCGAGAAGTATGCGGAATGCGTGGTGTAGCGGTGAAATGCATAGATATCAC
GCAGAACTCCGATTGCGAAGGCAGCATACCGGCGCTCAACTGACGCTGAGGCACGAAAGC
GTGGGGATCGAACAGGATTAGATACCCCAG
>OTU_78
GGGGGGCAGCAGTGGGGAATATTGGGCAATGGGCGCAAGCCTGACCCAGCAACGCCGCGT
GAAGGAAGAAGGCCCTCGGGTTGTAAACTTCTTTTATTCGGGACGAAACAAATGACGGTA
CCGAATGAATAAGCCACGGCTAACTACGTGCCAGCAGCCGCGGTAATACGTAGGTGGCAA
GCGTTATCCGGATTTACTGGGTGTAAAGGGCGTGTAGGCGGGAGAGCAAGTCAGACGTGA
AATTCCAGGGCTCAACCCTGGAACTGCGTTTGAAACTGTTCTTCTTGAGTGATGGAGAGG
CAGGCGGAATTCCGTGTGTAGCGGTGAAATGCGTAGATATACGGAGGAACACCAGTGGCG
AAGGCGGCCTGCTGGACATTAACTGACGCTGAGGCGCGAAAGCGTGGGGAGCAAACAGGA
TTAGATACCCCAG
>OTU_79
GGGTGGCTGCAGTGGGGAATATTGCACAATGGGGGAAACCCTGATGCAGCAACGCCGCGT
GAGTGAAGAAGTATTTCGGTATGTAAAGCTCTATCAGCAGGGAAGAGAATGACGGTACCT
GACTAAGAAGCCCCGGCTAACTACGTGCCAGCAGCCGCGGTAATACGTAGGGGGCAAGCG
TTATCCGGATTTACTGGGTGTAAAGGGAGCGTAGACGGCTGTACAAGTCTGAAGTGAAAG
CCCGTGGCTCAACCGCGGAACTGCTTTGGAAACTGTAAAGCTGGAGTACTGGAGAGGCAG
GCGGAATTCCTAGTGTAGCGGTGAAATGCGTAGATATTAGGAGGAACACCAGTGGCGAAG
GCGGCCTGCTGGACAGAAACTGACGTTGAGGCTCGAAAGCGTGGGGAGCAAACAGGATTA
GATACCCTAG
>OTU_82
GGGGGGCAGCAGTAGGGAATTTTCGTCAATGGGGGGAACCCTGAACGAGCAATGCCGCGT
GAGTGAAGAAGGTTTTCGGATCGTAAAGCTCTGTTGTAAGAGAAAAAGGGTGATAACAGG
AAATGGTTAACACTTGATGGTATCTTACGAGGAAGCCACGGCTAACTACGTGCCAGCAGC
CGCGGTAATACGTAGGTGGCGAGCGTTATCCGGAATGATTGGGCGTAAAGGGTGCGCAGG
CGGTTGTATAAGTCTGAAGTAAAAGCCATCGGCTCAACCGATGTAAGCTTTGGAAACTGT
GTAACTAGAGTGCAGGAGAGGGCAGTGGAATTCCATGTGTAGCGGTAAAATGCGTAGATA
TATGGAGGAACACCAGTGGCGAAGGCGGCTGCCTGGCCTGTAACTGACGCTGAGGCACGA
AAGCGTGGGGAGCAAATAGGATTAGATACCCCAG
>OTU_83
GGGGGGCTGCAGTAGGGAATCTTCCACAATGGACGCAAGTCTGATGGAGCAACGCCGCGT
GAGTGAAGAAGGGTTTCGGCTCGTAAAGCTCTGTTGGTAGTGAAGAAAGATAGAGGTAGT
AACTGGCCTTTATTTGACGGTAATTACCTAGAAAGTCACGGCTAACTACGTGCCAGCAGC
CGCGGTAATACGTAGGTGGCAAGCGTTGTCCGGATTTATTGGGCGTAAAGCGAGTGCAGG
CGGTTCAATAAGTCTGATGTGAAAGCCTTCGGCTCAACCGGAGAATTGCATCAGAAACTG
TTGAACTTGAGTGCAGAAGAGGAGAGTGGAACTCCATGTGTAGCGGTGGAATGCGTAGAT
ATATGGAAGAACACCAGTGGCGAAGGCGGCTCTCTGGTCTGCAACTGACGCTGAGGCTCG
AAAGCATGGGTAGCGAACAGGATTAGATACCCCAG
>OTU_84
GGGAGGCTGCAGTGGGGGATATTGCACAATGGGGGGAACCCTGATGCAGCGACGCCGCGT
GGGTGAAGGAGTGCTTCGGCATGTAAAGCCCTATCGGCAGGGAAGAAGCAAGACGGTACC
TGACTAAGAAGCCCCGGCTAACTACGTGCCAGCAGCCGCGGTAATACGTAGGGGGCGAGC
GTTATCCGGATTCACTGGGTGTAAAGGGAGCGTAGACGGCCATGCAAGCCAGGGGTGAAA
GCCCGGGGCCCAACCCCGGGACTGCCCTTGGAACTGCATGGCTGGAGTGCGGGAGGGGCA
GGCGGAATTCCTGGTGTAGCGGTGAAATGCGTAGATATCAGGAGGAACACCGGCGGCGAA
GGCGGCCTGCTGGACCGCGACTGACGTTGAGGCTCGAAAGCGTGGGGAGCGAACAGGATT
AGATACCCCAG
>OTU_85
GGGGGGCTGCAGTGGGGAATATTGCACAATGGGGGAAACCCTGATGCAGCGACGCCGCGT
GAGCGATGAAGTATTTCGGTATGTAAAGCTCTATCAGCAGGGAAGAAAATGACGGTACCT
GACTAAGAAGCCCCGGCTAACTACGTGCCAGCAGCCGCGGTAATACGTAGGGGGCAAGCG
TTATCCGGATTTACTGGGTGTAAAGGGAGCGTAGACGGCGGTGCAAGCCAGATGTGAAAG
CCCGGGGCTCAACCCCGGGACTGCATTTGGAACTGTGCTGCTAGAGTGTCGGAGAGGCAG
GCGGAATTCCTAGTGTAGCGGTGAAATGCGTAGATATTAGGAGGAACACCAGTGGCGAAG
GCGGCCTGCTGGACGATGACTGACGTTGAGGCTCGAAAGCGTGGGGAGCAAACAGGATTA
GATACCCCAG
>OTU_87
GGGGGGCAGCAGTGGGGGATATTGCACAATGGGGGAAACCCTGATGCAGCGACGCCGCGT
GAGTGAAGAAGTATTTCGGTACGTAAAGCTCTATCAGCAGGGAAGAAAAAAAGTCCACAG
GACTTTGGACGGTACCTGACTAAGAAGCCCCGGCTAACTACGTGCCAGCAGCCGCGGTAA
TACGTAGGGGGCAAGCGTTATCCGGATTTACTGGGTGTAAAGGGAGCGTAGACGGCTGTG
CAAGTCTGAAGTGAAATGCCGGGGCCCAACCCCGGAACTGCTTTGGAAACTGTACAGCTA
GAGTGCAGGAGGGGTGAGCGGAATTCCTAGTGTAGCGGTGAAATGCGTAGATATTAGGAG
GAACACCGGTGGCGAAGGCGGCTCACTGGACTGTAACTGACGTTGAGGCTCGAAAGCGTG
GGGAGCAAACAGGATTAGATACCCTAG
>OTU_88
GGGTGGCTGCAGTAGGGAATCTTCCGCAATGGGCGAAAGCCTGACGGAGCAACGCCGCGT
GAGTGATGAAGGGTTTCGGCTCGTAAAACTCTGTTATTAGGGAAGAACAAATGTGTAAGT
AACTGTGCACATCTTGACGGTACCTAATCAGAAAGCCACGGCTAACTACGTGCCAGCAGC
CGCGGTAATACGTAGGTGGCAAGCGTTATCCGGAATTATTGGGCGTAAAGCGCGCGTAGG
CGGTTTCTTAAGTCTGATGTGAAAGCCCACGGCTCAACCGTGGAGGGTCATTGGAAACTG
GGAAACTTGAGTGCAGAAGAGGAAAGTGGAATTCCATGTGTAGCGGTGAAATGCGCAGAG
ATATGGAGGAACACCAGTGGCGAAGGCGACTTTCTGGTCTGTAACTGACGCTGATGTGCG
AAAGCGTGGGGATCAAACAGGATTAGATACCCGAG
>OTU_89
GGGGGGCTGCAGTGGGGAATATTGCACAATGGGCGAAAGCCTGATGCAGCAACGCCGCGT
GAAGGAAGACGGTTTTCGGATTGTAAACTTCTATCAATAGGGAAGAAAGAAATGACGGTA
CCTAAATAAGAAGCCCCGGCTAACTACGTGCCAGCAGCCGCGGTAATACGTAGGGGGCAA
GCGTTATCCGGAATTACTGGGTGTAAAGGGAGAGTAGGCGGCAAGGTAAGCGATATGTGA
AAGCCTTAAGCTTAACTTAAGGATTGCATAACGAACTATCTAGCTAGAGTACAGGAGAGG
AAAGCGGAATTCCTAGTGTAGCGGTGAAATGCGTAGATATTAGGAAGAACACCAGTGGCG
AAGGCGGCTTTCTGGACTGAAACTGACGCTGAGGCTCGAAAGCGTGGGGAGCGAACAGGA
TTAGATACCCCAG
>OTU_95
GGGGGGCAGCAGTGGGGAATATTGCACAATGGGGGAAACCCTGATGCAGCAACGCCGCGT
GAGTGAAGAAGTATTTCGGTATGTAAAGCTCTATCAGCAGGGAAGAAAATGACGGTACCT
GAGTAAGAAGCCCCGGCTAACTACGTGCCAGCAGCCGCGGTAATACGTAGGGGGCAAGCG
TTATCCGGATTTACTGGGTGTAAAGGGAGCGTAGACGGCGATACAAGTCTGAAGTGAAAG
CCCGGGGCTCAACCCCGGGACTGCTTTGGAAACTGTGTTGCTGGAGTGCTGGAGAGGCAA
GCGGAATTCCTAGTGTAGCGGTGAAATGCGTAGATATTAGGAAGAACACCAGTGGCGAAG
GCGGCTTGCTGGACAGTAACTGACGTTGAGGCTCGAAAGCGTGGGGAGCAAACAGGATTA
GATACCCTGG
>OTU_99
GGGGGGCAGCAGTGGGGAATATTGGGCAATGGGCGCAAGCCTGACCCAGCAACGCCGCGT
GAAGGAAGAAGGCTTTCGGGTTGTAAACTTCTTTTAAGGGGGAAGAGGAGAAGACGGTAC
CCCTTGAATAAGCCACGGCTAACTACGTGCCAGCAGCCGCGGTAATACGTAGGTGGCAAG
CGTTGTCCGGATTTACTGGGTGTAAAGGGCGTGCAGCCGGGAGGACAAGTCAGATGTGAA
ATCCCGCGGCTCAACCGCGGAACTGCATTTGAAACTGTTTTTCTTGAGTACCGGAGAGGT
CATCGGAATTCCTTGTGTAGCGGTGAAATGCGTAGATATAAGGAAGAACACCAGTGGCGA
AGGCGGATGACTGGACGGCAACTGACGGTGAGGCGCGAAAGCGTGGGGAGCAAACAGGAT
TAGATACCCCAG
>OTU_100
GGGTGGCTGCAGTGGGGAATATTGCACAATGGAGGGAACTCTGATGCAGCGACGCCGCGT
GAGTGAAGAAGTAATTCGTTATGTAAAGCTCTATCAGCAGGGAAGAAAGTGACGGTACCT
GAAAAAGAAGCTCCGGCTAAATACGTGCCAGCAGCCGCGGTAATACGTATGGAGCAAGCG
TTATCCGGATTTACTGGGTGTAAAGGGAGAGTAGGTGGCAGAGCAAGTCCGAAGTGAAAA
CCCAAAGCTCAACTATGGGAATGCTTTAGAAACTGCTCAGCTAGAGTGCAGGAGAGGCAA
GTGGAATTCTTAGTGTAGCGGTGAAATGCGTAGATATTAGGAGGAACACCAGTGGCGAAG
GCGGCTTGCTGGACTGTAACTGACACTGAGGCTCGAAAGCGTGGGGAGCAAACAGGATTA
GATACCCCAG
>OTU_101
GGGTGGCTGCAGTGGGGGATATTGCACAATGGGGGAAACCCTGATGCAGCGACGCCGCGT
GAGTGAAGGAGCGTTTCGGCGCGTAAAGCTCTATCAGCAGGGAAGACAAACTGCCCCGGA
AGGGGCAGCCGGACGGTACCTGACCAAGAAGCCCCGGCTAACTACGTGCCAGCAGCCGCG
GTAATACGTAGGGGGCAAGCGTTATCCGGATTTACTGGGTGTAAAGGGAGCGTAGACGGC
AAGACAAGCCTGGAGTGAAAGGCGGGGGCCCAACCCCCGGACTGCTCTGGGAACTGTCTG
GCTGGAGTGCAGGAGGGGTAAGTGGAATTCCTAGTGTAGCGGTGAAATGCGTAGATATTA
GGAGGAACACCAGTGGCGAAGGCGGCTTACTGGACTGTAACTGACGTTGAGGCTCGAAAG
CGTGGGGAGCAAACAGGATTAGATACCCTAG
>OTU_102
GGGCGGCTGCAGTGAGGAATATTGGTCAATGGACGAGAGTCTGAACCAGCCAAGTAGCGT
GAAGGATGACTGCCCTATGGGTTGTAAACTTCTTTTATATGGGAATAAAACGTTCCACGT
GTGGAATTTTGTATGTACCATATGAATAAGGATCGGCTAACTCCGTGCCAGCAGCCGCGG
TAATACGGAGGATCCGAGCGTTATCCGGATTTATTGGGTTTAAAGGGAGCGTAGGTGGAT
TGTTAAGTCAGTTGTGAAAGTTTGCGGCTCAACCGTAAAATTGCAGTTGAAACTGGCAGT
CTTGAGTACAGTAGAGGTGGGCGGAATTCGTGGTGTAGCGGTGAAATGCTTAGATATCAC
GAAGAACTCCGATTGCGAAGGCAGCTCACTGGACTGCAACTGACACTGAGGCTCGAAAGT
GTGGGTATCAAACAGGATTAGATACCCGAG
>OTU_103
GGGGGGCAGCAGTGGGGAATATTGCACAATGGGGGGAACCCTGATGCAGCGACGCCGCGT
GAGTGAAGAAGTATTTCGGTATGTAAAGCTCTATCAGCAGGGAAGAAAATGACGGTACCT
GACTAAGAAGCCCCGGCTAACTACGTGCCAGCAGCCGCGGTAATACGTAGGGGGCAAGCG
TTATCCGGATTTACTGGGTGTAAAGGGAGCGCAGACGGCTGTGCAAGTCTGGAGTGAAAG
GCGGGGGCCCAACCCCCGGACTGCTCTGGAAACTGTAAAGCTGGAGTGCAGGAGAGGTAA
GCGGAATTCCTAGTGTAGCGGTGAAATGCGTAGATATTAGGAGGAACACCAGTGGCGAAG
GCGGCTTACTGGACTGCAACTGACGTTGAGGCTCGAAAGCGTGGGGAGCAAACAGGATTA
GATACCCTAG
>OTU_107
GGGTGGCTGCAGTAGGGAATCTTCCGCAATGGGCGAAAGCCTGACGGAGCAACGCCGCGT
GAGTGATGAAGGTCTTAGGATCGTAAAACTCTGTTGTTAGGGAAGAACAAATTTGTTAGT
AACTGAACAAGTCTTGACGGTACCTAACCAGAAAGCCACGGCTAACTACGTGCCAGCAGC
CGCGGTAATACGTAGGTGGCAAGCGTTATCCGGAATTATTGGGCGTAAAGCGCGCGTAGG
CGGTTTCTTAAGTCTGATGTGAAAGCCCACGGCTCAACCGTGGAGGGTCATTGGAAACTG
GGGAACTTGAGTGCAGAAGAGGAGAGTGGAATTCCATGTGTAGCGGTGAAATGCGCAGAG
ATATGGAGGAACACCAGTGGCGAAGGCGGCTCTCTGGTCTGTAACTGACGCTGATGTGCG
AAAGCGTGGGGATCAAACAGGATTAGATACCCTGG
>OTU_108
GGGTGGCAGCAGTGGGGAATATTGGACAATGGGGGGAACCCTGATCCAGCGACGCCGCGT
GAGTGAAGAAGTATTTCGGTATGTAAAGCTCTATCAGCAGGGAAGAAAATGACGGTACCT
GACTAAGAAGCCCCGGCTAACTACGTGCCAGCAGCCGCGGTAATACGTAGGGGGCAAGCG
TTATCCGGATTTACTGGGTGTAAAGGGAGCGTAGACGGTGCAGCAAGTCTGATGTGAAAG
GTCGGGGCCCAACCCCGGGACTGCATTGGAAACTGTTGAACTGGAGTACAGGAGAGGTAA
GCGGAATTCCTAGTGTAGCGGTGAAATGCGTAGATATTAGGAGGAACACCAGTGGCGAAG
GCGGCTTACTGGACTGTAACTGACGTTGAGGCTCGAAAGCGTGGGGAGCAAACAGGATTA
GATACCCCTG
>OTU_110
GGGGGGCAGCAGTGAGGAATATTGGTCAATGGACGCAAGTCTGAACCAGCCATGCCGCGT
GCAGGAAGACGGCTCTATGAGTTGTAAACTGCTTTTGTACGAGGGTAAATGCAGGTACGT
GTATCTGTTTGAAAGTATCGTACGAATAAGGATCGGCTAACTCCGTGCCAGCAGCCGCGG
TAATACGGAGGATCCAAGCGTTATCCGGATTTATTGGGTTTAAAGGGTGCGTAGGCGGTT
TTATAAGTTAGAGGTGAAATCTCGGGGCTCAACTCCGAAATTGCCTCTAATACTGTAGGA
CTAGAGAGTAGTTGCGGTAGGCGGAATGTATGGTGTAGCGGTGAAATGCTTAGAGATCAT
ACAGAACACCGATTGCGAAGGCAGCTTACCAAACTATATCTGACGTTGAGGCACGAAAGC
GTGGGGAGCAAACAGGATTAGATACCCTAG
>OTU_112
GGGTGGCTGCAGTGGGGAATATTGCACAATGGGGGGAACCCTGATGCAGCGACGCCGCGT
GGGTGAGGAAGTACTTCGGTATGTAAAGCCCTATCAGCAGGGAAGAAAATGACGGTACCT
GACTAAGAAGCCCCGGCTAACTACGTGCCAGCAGCCGCGGTAATACGTAGGGGGCAAGCG
TTATCCGGATTTACTGGGTGTAAAGGGAGCGTAGACGGCGTGCCAAGTCTGATGTGAAAG
GCCGGGGCTCAACCCCGGGACTGCATTGGAAACTGGCATGCTGGAGTGCCGGAGGGGCAA
GCGGAATTCCTAGTGTAGCGGTGAAATGCGTAGATATTAGGAGGAACACCGGTGGCGAAG
GCGGCTTGCTGGACGGTAACTGACGTTGAGGCTCGAAAGCGTGGGGAGCAAACAGGATTA
GATACCCTAG
>OTU_113
GGGGGGCAGCAGTAGGGAATCTTTCACAATGGGCGAAAGCCTGATGGAGCAACGCCGCGT
GCAGGATGAAGGCCTTCGGGTTGTAAACTGCTTTTATAAGCGAGAAATATGATGGTAACT
TATGAATAAGGATCGGCTAACTACGTGCCAGCAGCCGCGGTCATACGTAGGATCCGAGCA
TTATCCGGAGTGACTGGGTGTAAAGAGTTGCGTAGGTGGCATAATAAGTAGCTAGTGAAA
TCTGGTGGCTCAACCATTCAGACTATTAGCTAAACTGTTAAGCTCGAGACCGTTAGGGGT
AACTGGAATTTCTAGTGTAGGAGTGAAATCCGTAGATATTAGAAAGAACACCAATAGCGT
AGGCAGGTTACTGGGACGGTTCTGACACTAAGGCACGAAAGCGTAGGGAGCAAACGGGAT
TAGATACCCCGG
>OTU_114
GGGAGGCAGCAGTGGGGAATATTGGGCAATGGGCGCAAGCCTGACCCAGCAACGCCGCGT
GAAGGAAGAAGGCTTTCGGGTTGTAAACTTCTTTTAAGAGGGACGAAACAAATGACGGTA
CCTCTTGAATAAGCCACGGCTAACTACGTGCCAGCAGCCGCGGTAATACGTAGGTGGCAA
GCGTTATCCGGATTTATTGGGTGTAAAGGGCGTGTAGGCGGGATAGCAAGTCAGATGTGA
AAACTATGGGCTCAACCCATAGCCTGCATTTGAAACTGTTATTCTTGAGTGCTGGAGAGG
CAATCGGAATTCCGTGTGTAGCGGTGAAATGCGTAGATATACGGAGGAACACCAGTGGCG
AAGGCGGATTGCTGGACAGTAACTGACGCTGAGGCGCGAAAGCGTGGGGAGCAAACAGGA
TTAGATACCCGAG
>OTU_116
GGGAGGCAGCAGTGGGGAATATTGCACAATGGGGGAAACCCTGATGCAGCAACGCCGCGT
GAGTGAAGAAGTATTTCGGTATGTAAAGCTCTATCAGCAGGGAAGAAAATGACAGTACCT
GACTAAGAAGCCCCGGCTAACTACGTGCCAGCAGCCGCGGTAATACGTAGGGGGCAAGCG
TTATCCGGATTTACTGGGTGTAAAGGGAGCGTAGACGGCTGCGCAAGTCAGAAGTGAAAG
CCCGGGGCTCAACCGCGGGACTGCTTTTGAAACTGTGTAGCTAGAGTGCAGGAGAGGTAA
GTGGAATTCCTAGTGTAGCGGTGAAATGCGTAGATATTAGGAGGAACACCGGTGGCGAAG
GCGGCTTACTGGACTGTAACTGACGTTGAGGCTCGAAAGCGTGGGGAGCAAACAGGATTA
GATACCCCAG
>OTU_120
GGGGGGCTGCAGTGGGGAATTTTGCGCAATGGGGGGAACCCTGACGCAGCAACGCCGCGT
GCGGGACGAAGGCCCTCGGGTTGTAAACCGCTTTCAGCAGGGAAGACTTTACGACGGTAC
CTGCAGAAGAAGCTCCGGCTAACTACGTGCCAGCAGCCGCGGTAATACGTAGGGGGCGAG
CGTTATCCGGATTCATTGGGCGTAAAGCGCGCGTAGGCGGCCGCCTAAGCGGGACCTCTA
ACCCCGGGGCTCAACCCCGGGCCGGGTCCCGGACTGGGCGGCTCGAGTGCGGTAGAGGAG
AGCGGAATTCCCGGTGTAGCGGTGGAATGCGCAGATATCGGGAAGAACACCGATGGCGAA
GGCAGCTCTCTGGGCCGTCACTGACGCTGAGGCGCGAAAGCTGGGGGAGCGAACAGGATT
AGATACCCCAG
>OTU_122
GGGTGGCAGCAGTGAGGGATATTGGTCAATGGGGGAAACCCTGAACCAGCAACGCCGCGT
GAGGGAAGACGGTTTTCGGATTGTAAACCTCTGTCCTCTGTGAAGATAATGACGGTAGCA
GAGGAGGAAGCTCCGGCTAACTACGTGCCAGCAGCCGCGGTAATACGTAGGGAGCGAGCG
TTGTCCGGATTTACTGGGTGTAAAGGGTGCGTAGGCGGCCCTGCAAGTCAGAAGTGAAAT
CCATGGGCTTAACCCGTGAACTGCTTTTGAAACTGCAGGACTTGAGTGGAGTAGAGGTAG
GCGGAATTCCCGGTGTAGCGGTGAAATGCGTAGAGATCGGGAGGAACACCAGTGGCGAAG
GCGGCCTACTGGGCTTTAACTGACGCTGAAGCACGAAAGCGTGGGTAGCAAACAGGATTA
GATACCCTGG
>OTU_124
GGGAGGCAGCAGTGGGGAATATTGGGCAATGGGCGCAAGCCTGACCCAGCAACGCCGCGT
GAAGGAAGAAGGCTTTCGGGTTGTAAACTTCTTTTATCAGGGACGAAGCAAGTGACGGTA
CCTGATGAATAAGCCACGGCTAACTACGTGCCAGCAGCCGCGGTAATACGTAGGTGGCAA
GCGTTATCCGGATTTACTGGGTGTAAAGGGCGTGTAGGCGGGAGTGCAAGTCAGATGTGA
AAACTATGGGCTCAACCCATAGCCTGCATTTGAAACTGTACTTCTTGAGTGCTGGAGAGG
CAATCGGAATTCCGTGTGTAGCGGTGAAATGCGTAGATATACGGAGGAACACCAGTGGCG
AAGGCGGATTGCTGGACAGTAACTGACGCTGAGGCGCGAAAGCGTGGGGAGCAAACAGGA
TTAGATACCCTTG
>OTU_127
GGGGGGCAGCAGTGGGGAATATTGCACAATGGGGGAAACCCTGATGCAGCAACGCCGCGT
GAGTGAAGAAGTATTTCGGTATGTAAAGCTCTATCAGCAGGGAAGAAGAAAGACGGTACC
TGACTAAGAAGCCCCGGCTAACTACGTGCCAGCAGCCGCGGTAATACGTAGGGGGCAAGC
GTTATCCGGATTTACTGGGTGTAAAGGGAGCGTAGACGGCATAGCAAGTCTGAAGTGAAA
GCCCGTGGCTCAACCGCGGAACTGCTTTGGAAACTGTTAAGCTGGAGTACTGGAGAGGCA
AGCGGAATTCCTAGTGTAGCGGTGAAATGCGTAGATATTAGGAGGAACACCAGTGGCGAA
GGCGGCTTGCTGGACAGAGACTGACGTTGAGGCTCGAAAGCGTGGGGAGCAAACAGGATT
AGATACCCGAG
>OTU_128
GGGTGGCAGCAGTAGGGAATCTTCCACAATGGGCGCAAGCCTGATGGAGCAACACCGCGT
GAGTGAAGAAGGGTTTCGGCTCGTAAAGCTCTGTTGTTGGAGAAGAACGTGCGTGAGAGT
AACTGTTCACGCAGTGACGGTATCCAACCAGAAAGTCACGGCTAACTACGTGCCAGCAGC
CGCGGTAATACGTAGGTGGCAAGCGTTATCCGGATTTATTGGGCGTAAAGCGAGCGCAGG
CGGTTGCTTAGGTCTGATGTGAAAGCCTTCGGCTTAACCGAAGAAGTGCATCGGAAACCG
GGCGACTTGAGTGCAGAAGAGGACAGTGGAACTCCATGTGTAGCGGTGGAATGCGTAGAT
ATATGGAAGAACACCAGTGGCGAAGGCGGCTGTCTGGTCTGCAACTGACGCTGAGGCTCG
AAAGCATGGGTAGCGAACAGGATTAGATACCCTAG
>OTU_136
GGGGGGCTGCAGTGGGGAATATTGCACAATGGGCGAAAGCCTGATGCAGCAACGCCGCGT
GAGCGATGAAGGCCTTCGGGTCGTAAAGCTCTGTCCTCAAGGAAGATAATGACGGTACTT
GAGGAGGAAGCCCCGGCTAACTACGTGCCAGCAGCCGCGGTAATACGTAGGGGGCTAGCG
TTATCCGGAATTACTGGGCGTAAAGGGTGCGTAGGTGGTTTCTTAAGTCAGAGGTGAAAG
GCTACGGCTCAACCGTAGTAAGCCTTTGAAACTGGGGAACTTGAGTGCAGGAGAGGAGAG
TGGAATTCCTAGTGTAGCGGTGAAATGCGTAGATATTAGGAGGAACACCAGTTGCGAAGG
CGGCTCTCTGGACTGTAACTGACACTGAGGCACGAAAGCGTGGGGAGCAAACAGGATTAG
ATACCCTGG
>OTU_139
GGGGGGCTGCAGTGGGGAATATTGGGCAATGGAGGAAACTCTGACCCAGCAATGCCGCGT
GAATGAAGAAGGTCTTCGGATTGTAAAGTTCTTTAGTTAGGGAAGAATAAAATGACGGTA
CCTAAAGAATAAGCCCCGGCTAACTACGTGCCAGCAGCCGCGGTAATACGTAGGGGGCAA
GCGTTGTTCGGAATGACTGGGCGTAAAGGGTGCGTAGGCGGTAGTACAAGTTAGAAGTGA
AATACCCAGGGCTTAACTCGGGTGCTGCTTCTAAAACTGTACGACTTGAGTGCAGTAGAG
GTTAGTGGAATTCCTAGTGTAGCGGTGGAATGCGTAGATATTAGGAGGAACACCAGAGGC
GAAGGCGGCTAACTGGACTGTAACTGACGCTGAGGCACGAAAGTGTGGGGAGCAAACAGG
ATTAGATACCCCTG
>OTU_142
GGGGGGCTGCAGTGGGGAATATTGGGCAATGGAGGAAACTCTGACCCAGCAACGCCGCGT
GAATGATGAAGGTCTTCGGATTGTAAAGTTCTTTTCTAAGGGAAGAAGAAAGTGACGGTA
CCTTAGGAATAAGCCTCGGCTAACTACGTGCCAGCAGCCGCGGTAATACGTAGGAGGCAA
GCGTTATCCGGAATGACTGGGCGTAAAGGGTGCGTAGGTGGTTTGACAAGTTGGTAGCGT
AATTCCGAGGCTCAACCTCGGCGCTACTACCAAAACTGTCGGACTTGAGTGCAGGAGGGG
CAAATGGAATTCCTAGTGTAGCGGTGGAATGCGTAGATATTAGGAGGAACACCAGTGGCG
AAGGCGATTTGCTGGACTGTAACTGACACTGAGGCACGAAAGCGTGGGGAGCAAACAGGA
TTAGATACCCCAG
>OTU_150
GGGGGGCAGCAGTGGGGAATATTGCACAATGGGGGGAACCCTGATGCAGCGACGCCGCGT
GAGCGAAGAAGTATTTCGGTATGTAAAGCTCTATCAGCAGGGAAGAAGAAAATGACGGTA
CCTGACTAAGAAGCACCGGCTAAATACGTGCCAGCAGCCGCGGTAATACGTATGGTGCAA
GCGTTATCCGGATTTACTGGGTGTAAAGGGAGCGCAGGCGGCGCGCTAAGTCTGATGTGA
AAGCCCGGGGCTCAACCGCGGGACTGCATTGGAAACTGGCGCGCTGGAGTGCCGGAGAGG
TAAGCGGAATTCCTAGTGTAGCGGTGAAATGCGTAGATATTAGGAGGAACACCAGTGGCG
AAGGCGGCTTACTGGACGGTGACTGACGCTGAGGCTCGAAAGCGTGGGGAGCAAACAGGA
TTAGATACCCGAG
>OTU_156
GGGAGGCAGCAGTGGGGAATATTGCACAATGGGGGAAACCCTGATGCAGCGACGCCGCGT
GAGTGAAGAAGTAATTCGTTACGTAAAGCTCTATCAGCAGGGAAGAAACACTGACCTTAC
GGTCAGCAGACGGTACCTGAGTAAGAAGCCCCGGCTAACTACGTGCCAGCAGCCGCGGTA
ATACGTAGGGGGCAAGCGTTATCCGGATTTACTGGGTGTAAAGGGAGCGTAGACGGTGCG
CCAAGTCTGGAGTGAAATGCCGCAGCTTAACTGCGGAACTGCTTTGGAAACTGGCGAACT
AGAGTGCGGGAGGGGTAAGCGGAATTCCTAGTGTAGCGGTGAAATGCGTAGATATTAGGA
GGAACACCGGTGGCGAAGGCGGCTTACTGGACCGTAACTGACGTTGAGGCTCGAAAGCGT
GGGGAGCAAACAGGATTAGATACCCCTG
>OTU_193
GGGTGGCAGCAGTGGGGGATATTGGACAATGGGGGGAACCCTGATCCAGCGACGCCGCGT
GAGTGAAGAAGTATTTCGGTATGTAAAGCTCTGTCAGCAGGGAAGAAAGCAATGACGGTA
CCTGACCAAGAAGCCCCGGCTAACTACGTGCCAGCAGCCGCGGTAATACGTAGGGGGCAA
GCGTTATCCGGAATTACTGGGTGTAAAGGGAGCGTAGACGGCTGTGCAAGTCTGGAGTGA
AAGGCGGGGGCCCAACCCCCGGACTGCTCTGGAAACTGTATGGCTGGAGTGCAGGAGAGG
TAAGCGGAATTCCTAGTGTAGCGGTGAAATGCGTAGATATTAGGAGGAACACCAGTGGCG
AAGGCGGCTTACTGGACTGTAACTGACGTTGAGGCTCGAAAGCGTGGGGAGCAAACAGGA
TTAGATACCCGTG
>OTU_301
GGGTGGCAGCAGTGGGGAATATTGCACAATGGGGGGAACCCTGATGCAGCGACGCCGCGT
GAGCGATGAAGTATTTCGGTATGTAAAGCTCTATCAGCAGGGAAGAAAATGACGGTACCT
GACTAAGAAGCCCCGGCTAACTACGTGCCAGCAGCCGCGGTAATACGTAGGGGGCAAGCG
TTATCCGGATTTACTGGGTGTAAAGGGAGCGTAGACGGCTTGGCAAGCCAGATGTGAAAG
GCTGGGGCTCAACCCCAGGACTGCATTTGGAACTGTCATGCTAGAGTGTCGGAGAGGCAG
GCGGAATTCCTAGTGTAGCGGTGAAATGCGTAGATATTAGGAGGAACACCAGTGGCGAAG
GCGGCCTGCTGGACGATGACTGACGTTGAGGCTCGAAAGCGTGGGGAGCAAACAGGATTA
GATACCCGGG
>OTU_445
GGGTGGCAGCAGTGGGGAATTTTGCGCAATGCTCGTAAGAGTGACGCAGCGACGCCGCGT
GAATGGCGAAGGCCTTCGGGTCGTAAAGTTCTTTCGACAGGGAAGAAAATGCCTATAAGT
AACTGTGTATGTATTGACGGTACCTGTATAAGCAGCCCCGGCTAACTCCGTGCCAGCAGC
CGCGGTAATACGGAGGGGGCGAGCGTTGTTCGGAGTGACTGGGCGTAAAGAGAACGTAGG
CGGTGTTGTAAGTCATTAGTCAAAGACTAGAGCTCAACTTGAGTAAGGCTTGGGATACTA
TAATACTAGAGTATCAGAGAGGTATGCAGAATTCCTGGTGTAGCGGTGAAATGCGTAGAT
ATCAGGAGGAACACCATTAGCGAAGGCGGCAAACTGGCTGGAAACTGACGTTGAGGTGCG
AAAGCGTGGGTAGCAAACAGGATTAGATACCCTGG
>OTU_463
GGGTGGCTGCAGTGAGGGATATTGGTCAATGGGGGAAACCCTGAACCAGCAACGCCGCGT
GAGGAAGACGGGTTTCGGATTGTAAAACTCTTGTCTCTGTGAAGATGATGACGGTTGCAG
AGGAGGAAGCCCCGGCTAACTACGTGCCAGCAGCCGCGGTAATACGTAGGGAGCGAGCGT
TGTCCGGATTTACTGGGTGTAAAGGGTGCGTAGGCGGCTCTGCAAGTCAGAAGTGAAATC
TATGGGCTTAACCCATAAACTGCTTTTGAAACTGTGGAGCTTGAGTGAAGTAGAGGTAGG
CGGAATTCCCGGTGTAGCGGTGAAATGCGTAGAGATCGGGAGGAACACCAGTGGCGAAGG
CGGCCTACTGGGCTTTAACTGACGCTGAGGCACGAAAGCGTGGGTAGCAAACAGGATTAG
ATACCCGAG
>OTU_471
GGGAGGCTGCAGTGAGGAATATTGGTCAATGGACGCAAGTCTGAACCAGCCATGCCGCGT
GCAGGAAGACTGCTCTATGGGTTGTAAACTGCTTTTGTATTAGGTTAAACTCAGGTACGT
GTACCTGACTGAAAGTATAATACGAATAAGGATCGCCTAACTCCGTGCCAGCAGCCGCGG
TAATACGGAGGATCCAAGCGTTATCCGGATTTATTGGGTTTAAAGGGTGCGTAGGCGGTT
TGATAAGTTAGAGGTGAAAGATCGGGGCTTAACTGCGGAACTGCATATAATACTGTGGAA
CTAGAGAGTAGTAGCGGTAGGCGGAATGTATGGTGTAGCGGTGAAATGCTTAGAGATCAT
ACAGAACACCGATTGCGAAGGCAGCTTACCAAACTATAACTGACGTTGAGGCACGAAAGC
GTGGGGAGCAAACAGGATTAGATACCCTAG
>OTU_472
GGGTGGCTGCAGTAGGGAATTTTCGTCAATGGGCGCAAGCCTGAACGAGCGATGCCGCGT
GAGTGAAGAAGGTCTTCGGGTCGTAAAGCTCTGTTGCGGGGGAAAAAAGGCAGCATCAGG
AAATGGGTGCTGACTGATGGTGCCCCGCCAGAAAGTCACGGCTAACTACGTGCCAGCAGC
CGCGGTAATACGTAGGTGGCGAGCGTTATCCGGAATGATTGGGCGTAAAGGGTGCGCATG
CGGTCCTGCAAGTCTGGAGTGAAACGCATGGACTAAACTCATGCATGTCTTTGGAAACTG
GAGGACTGGAGAGCAGGAGAGGGCGGTGGAACTCCATGTGTAGCGGTAAAATGCTTAGAT
ATATGGAAGAACACCAGTGGCGAAGGCGGCCGCCTTGCCTGTTGCTGACGCTGAGGCACT
AAAGCGTGTGGAGCATATAGGATTAGATACCCGTG
>OTU_545
GGGCGGCTGCAGTGAGGAATATTGGTCAATGGTCGGGAGACTGAACCAGCCAAGCCGCGT
GAGGGATGAAGGTACAGAGTATCGTAAACCTCTTTTGTCAGGGAACAAAGGCGGGGACGT
GTCCCCGGATGAGTGTACCTGAAGAAAAAGCATCGGCTAACTCCGTGCCAGCAGCCGCGG
TAATACGGAGGATGCGAGCGTTATCCGGATTTATTGGGTTTAAAGGGTGCGCAGGCGGTC
TGTTAAGTCAGCGGTCAAAGCCCGGGGCTCAAACCCGGGCCCGCAGTTGAAACTGGCAGT
CTGGAGTGGGAGAGAGGTAGGCGGAATGCGCGGTGTAGCGGTGAAATGCATAGATATAGC
GCAGAACTCCGATTGCGAAGGCGGCATGCGGGCTCCAAACTGACGCTGAGGCACGAAAGC
GTGGGTATCGAACAGGATTAGATACCCTGG
>OTU_619
GGGAGGCAACAGTGAGGAATATTGGTCAATGGGCGATAGCCTGAACCAGCCAAGTCGCGT
GAAGGATGAAGGATCTATGGTTTGTAAACTTCTTTTATATGGGAATAAAGTGGGGAATGG
GTTCCTTTTTGTATGTACGATATGAATAAGGATCGGCTAACTCCGTGCCAGCAGCCGCGG
TAATACGGAGGATGCGAGCGTTATCCGGATTTATTGGGTTTAAAGGGAGCGTAGGTGGTT
AATTAAGTCAGGTGTGAAAGTTTGTGGCTCAACCATAAAATTGCCGTTGAAACTGGTTGA
CTTGAGTATATTTGAGGTAGGCGGAATGCGTGGTGTAGCGGTGAAATGCATAGATATCAC
GCAGAACTCCGATTGCGAAGGCAGCTTACTAACCTATAACTGACACTGAAGCACGAAAGC
GTGGGGATCAAACAGGATTAGATACCCTTG
>OTU_637
GGGTGGCAGCAGTGGGGAATCTTGCGCAATGGGCGGAAGCCTGACGCAGCGACGCCGCGT
GTGGGACGAAGGCCTTCGGGTCGTAAACCGCTTTCAGCAGGGACGAGGCCCTCACGGTGA
CGGTACCTGCAGAAGAAGCCCCGGCTAACTACGTGCCAGCAGCCGCGGTAATACGTAGGG
GGCGAGCGTTATCCGGATTCATTGGGCGTAAAGCGCGCGTAGGCGGCCTGTTAGGTCGGG
GTCAAATACCGGGGCTCAACCCCGGTCCGCCCCCGAAACCGGCGGGCTTAGGTTTGGTAG
GGGAAGGGGAAATTCCAGTGTAGCGGTGGAATGCGCAGATATTGGGAAGAACACCGGCGG
CGAAGGCGGCCTTCTGGGCCACGACTGACGCTGAGGCGCGAAAGCTAGGGGAGCGAACAG
GATTAGATACGCTTG
>OTU_681
GGGAGGCTGCAGTGAGGAATATTGGTCAATGGGCGAGAGCCTGAACCAGCCAAGTCGCGT
GAAGGATGAATGATCTATGGTTTGTAAACTTCTTTTATATGGGAATAAAGTGCGGTACGT
GTTCCTTTTTGTATGTACTCTATGAATAAGCATCGGCTAACTCCGTGCCAGCAGCCGCGG
TAATACGGAGGATGCGAGCGTTATCCGGATTTATTGGGTTTAAAGGGTGCGTAGTTGGTT
AATTAAGTCAGCTGTGAAAGTTTGTGGCTCAACCATAAAATTGCAGTTGAAACTGGTTGA
CTTGAGTGTAGTTGAGGCAGGCGGAATGCGTGGTGTAGCGGTGAAATGCATAGATATCAC
GAAGAACTCCGATTGCGAAGGCAGCTTACTAAACTATAACTGACACTGAAGCACGAAAGC
GTGGGGATCAAACAGGATTAGATACCCGTG
>OTU_693
GGGTGGCAGCAGTGAGGAATATTGGTCAATGGGCGAGAGCCTGAACCAGCCAAGTCGCGT
GAAGGATGACGGATCTATGGGTTGTAAACTTCTTTTATATGGGAATAAAGTGAGGTACGC
GTTCCCGTTTGTATGTACTATATGAATAAGCATCGGCTAACTCCGTGCCAGCAGCCGCGG
TAATACGGAGGATGCGAGCGTTATCCGGATTTATTGGGTTTAAAGGGTGCGTAGGTGGTT
GATTAAGTCAGCGGTGAAAGTTTGTGGCTCAACCGTAAAATTGCCGTTGAAACTGGTTGA
CTTGAGTATATTTGAGGTAGGCGGAATGCGTGGTGTAGCGGTGAAATGCATAGATATCAC
GCAGAACTCCGATTGCGAAGGCAGCTTACTAAGCTATAACTGACACTGAGGCACGAAAGC
GTGGGGATCAAACAGGATTAGATACCCTTG
>OTU_703
GGGCGGCAGCAGTGAGGAATATTGGTCAATGGACGCAAGTCTGAACCAGCCATGCCGCGT
GCAGGAAGAAGGCTCTATGAGTTGTAAACTGCTTTTGTATTAGGGTAAACTCAGGTACGT
GTACCTGACTGAAAGTATAATACGAATAAGGATCGGCTAACTCCGTGCCAGCAGCCGCGG
TAATACGGAGGATCCAAGCGTTATCCGGATTTATTGGGTTTAAAGGGTGCGTAGGCGGTT
GGATAAGTTAGAGGTGAAATACCGGGGCTTAACTCCGGAACTGCCTCTAATACTGTTGAA
CTTGAGTGTAGTAGAGGTAGGCGGAATTTATGGTGTAGCGGTGAAATGCTTAGAGATCAT
GCAGAACACCGATTGCGAAGGCAGCTTACCGGACTATAACTGACGTTGAGGCACGAAAGC
GTGGGGAGCAAACAGGATTAGATACCCTAG
>OTU_772
GGGCGGCTGCAGTGGGGAATATTGCACAATGGGGGAAACCCTGATGCAGCGACGCCGCGT
GAGCGATGAAGTATTTCGGTATGTAAAGCTCTATCAGCAGGGAAGAAGATGACGGTACCT
GACTAAGAAGCCCCGTCTAACTTCGTGCCAGCAGCCGCGGTAATACGTAGGGGGCAAGCG
TTATCCGGATTTACTGGGTGTAAAGGGAGCGTAGACGGAGGTGCAAGCCAGATGTGAAAG
CCCGGGGCTCAACCCCGAGACTGCATTTGGAACTGTATAGCTGGAGTGTCGGAGAGGCAG
GCGGAATTCCTAGTGTAGCGGTGAAATGCGTAGATATTAGGAAGAACACCAGTGGCGAAG
GCGGCCTGCTGGACGATAACTGACGTTGAGGCTCGAAAGCGTGGGGAGCAAACAGGATTA
GATACCCGTG
>OTU_795
GGGCGGCTGCAGTGAGGAATATTGGTCAATGGTCGGGAGACTGAACCAGCCAAGCCGCGT
GAGGGAGGAAGGTACAGAGTATCGTAAACCTCTTTTGTCAGGGAACAAAGACTGGGACGC
GTCCCCGGATGAGTGTACCTGAAGAAAAAGCATCGGCTAACTCCGTGCCAGCAGCCGCGG
TAATACGGAGGATGCGAGCGTTATCCGGATTTATTGGTTTTAAAGGGTGCGCATGCCATC
TGTTAAGTCAGCGGTCAAAGCCCGGGGCTCACCCCCGGCCCGACGTTGAAACTGGCAGTC
TCGAGTTGGAGAGAAGTATGCGGAATGCGCGGTGTAGCGGTGAAATGCATAGATATCGCG
CAGAACTCCGATTGCGAAGGCAGCATGCCGGCTCCACACTGACGCTGAGGCACGAAAGCG
AGGGTATCGAACAGGATTAGATATCCTAG
>OTU_838
GGGGGGCTGCAGTGGGGAATATTGGGCAATGGGCGCAAGCCTGACCCAGCAACGCCGCGT
GAAGGAAGAAGGCTTTCGGGTTGTAAACTTCTTTTCTGGGGGACGAACATATGACGGTAC
CCCAGGAATAAGCCACGGCTAACTACGTGCCAGCAGCCGCGGTAATACGTAGGTGGCAAG
CGTTATCCGGATTTAGTGGGTGTAAAGGGCGTGTAGGCGGGAAAGCAAGTCAGATGTGAA
AACTCAGGGCTCAACCCTGAGCCTGCATTTGAAACTGTTATTCTTGAGTTTTGGAGAGGA
AATCGGAATTCCGAGTGTAGCGGTGAAATGCGTAGATATACGGAGGAACACCAGTGGCGA
AGGCGGATTGCTGGACAATAACTGACGCTGAGGCGCGAAAGCGTGGGGAGCAAACAGGAT
TAGATACCCTAG
>OTU_931
GGGAGGCAGCAGTGGGGAATCTTGCGCAATGGGCGGAAGCCTGACGCAGCGACGCCGCTT
GCGGGACGAAGGCCTTCGGGTCGTAAACCGCTTTCATCAGGGACGAGGCCCTCACGGTGA
CGGTACCTGCAGAAGAAGCCCCGGCTAACTACGTGCCAGCAGCCGCGGTAATACGTAGGG
GGCGAGCGTTATCCGGATTCATTGGGCGTAAAGCGCGCGTAGGCGGCTTGTTAGGTCGGG
GGTAAAATACCGGGGCTCAACCCCGGTCCGCCCCAGATACCGGCAGGCTTGAGTGTGGTA
GGGGAAGGCGGAATTCCCAGTGTAGCGGTGGAATGGGAAGATATGGGGAAGAAAACCGGC
GGCGAAGGGGGCCTCTGGGCCACGACTGACGCTGAGGCGCGAAAGCTAGGGGAGCGAACA
GGATTAGATACCCCGG
>OTU_1103
GGGTGGCTGCAGTGAGGGATATTGGTCAATGGGGGAAACCCTGAACCAGCAACGCCGCGT
GAGGGAAGACGGTTTTCGGATTGTAAACCTCTGTCTTTTTTGTATATAATGACGTTAGCA
GAGGAGTAAGCTCCGGCTAACTACGTGCCAGCAGCCGCGGTAATACGTAGGGAGCAAGCG
TTGTCCGGATTTACTGGGTGTAAAGGGTGCGTAGGCGGCCTTGCAAGTCAGAAGTGAAAT
CCATGGGCTTAACCCGTGAACTGCTTTTGAAACTGTAGGGCTTGAGTGAAGTAGAGGCAG
GCGGAATTCCCGGTGTAGCGGTGAAATGCGTAGAGATCGGGAGGAACACCAGTGGCGAAG
GCGGCCTGCTGGGCTTTAACTGACGCTGAAGCACGAAAGCGTGGGTAGCAAACAGGATTA
GATACCCTAG
>OTU_1157
GGGCGGCTGCAGTGGGGAATATTGCACAATGGGCGAAAGCCTGATGCAGCCATGCCGCGT
GTATGAAGAAGGCCTTCGGGTTGTAAAGTACTTTCAGCGGGGAGGAAGGTGTTGTGGTTA
ATAACCGCAGCAATTGACGTTACCCGCAGAAGAAGCACCGTCTAACTCCGTGCCAGCAGC
CGCGGTAATACGGAGGGGGCAAGCGTTAACCGGAATTACTGGGCATAAAGCGAACGCAGG
CGGTCTGTCAAGTCGGATGTGAAATCCTCGGGCTCAACCTGGGAACTGCATTCGAAACTG
GCAGTCTTGAGTGTTGTAGAGGGGGGTAGAATTCCAGGTGTAGCGGTGAAATGCGTAGAG
ATTTGGAGGAATACCAGTGGCGAAGGCGGCCCACTGGACAAAGACTGACGCTCAGGTGCG
AAAGCGTGGGGAGCAAACAGGATTAGATACCCGAG
>OTU_1222
GGGCGGCTGCAGTGGGGAATATTGGGCAATGGGCGCAATCCTGACCCAGCAACGCCGCGT
GAAGGAAGAAGGCTTTCGGGTTGTAAACTTCTTTTCTCAGGGACGAAGAAAGTGACGGTA
CCTGAGGAATAAGCCCCGGCTAACTACGTGCCAGCAGCCGCGGTAATACGTAGGTGGCAA
GCGTTATCCGGATTTACTGGGTGTAAAGGGCGTGTAGGCGGGAGTGCAAGTCAGTTGTGA
AAACCACGGGCTCAACCTGTGGCCTGCCTTTGAAACTGTAGTTCTTGAGTACTGGAGAGG
CAGGCGGAATTCCTAGTGTAGCGGTGAAATGCGTAGATATTAGGAGGAACACCAGTGGCG
AAGGCGGTCTGCTGGACAGCAACTGACGCTGAGGCTCGAAAGCGTGGGGAGCAAACAGGA
TTAGATACCCCAG
>OTU_1285
GGGCGGCAGCAGTGAGGAATATTGGTCAATGGGCGAGATCCTGAACCAGCCAAGTCGCGT
GAAGGATGACGGACCTATGGTTTGTAAACTTCTTTTATAGGGGAAGAAAGTGAGGGACGT
GTGCCTTTTTGTATGTACCAGATGAATAAGCATCGGCTAACTCCGTGCCAGCAGCCGCGG
TAATACGGAGGATGCGAGCGTTATCCGGATTTATTGGGTTTAAAGGGTGCGTAGGTGGTT
AATTAAGTCAGCGGTGAAAGTTTGTGGCTCAACCCTCAACTTGCCGTTGAAACTGGTTGA
CTTGAGTATATTTGAGGTAGGCGGAATGCGTGGTGTAGCGGTGAAATGCATAGATATCAC
GCAGAACTCCGATTGCGAAGGCAGCTTACTAAACTATAACTGACACTGAAGCACGAAAGC
GTGGGGATCAAACAGGATTAGATACCCCGG
>OTU_1310
GGGAGGCTGCAGTGGGGAATATTGCACAATGGGCGCAAGCCTGATGCAGCCATGCCGCGT
GTATGAAGAAGGCCTTCGGGTTGTAAAGTACTTTCAGCGGGGAGGAAGGTGTTGTGTTTA
ATAACCGCAGCAATTGACGTTACCCGCAGAAGCAGCACCGGCTAACTCCGTGCCAGCAGC
CGCGGTAATACGGAGGGTGCAAGCGTTAATCGGAATTACTTGGCGTAAAGCGCACGCAGG
CGGTCTGTCAAGTCGGATGTGAAATCTACGGGCTTAACCTGGGAAATGCATACGAAACTG
GCAAGCTTGAGTATTGTAGAGGGAGGTAGAATTCCAGGTGTAGCGGTGAAATGCGTAGAG
ATCTGGAGGAATACCGGTGGCGAAGGCGACCCCCTGGACAAAGACTGACGCTCAGGTGCG
AAAGCGTGGGGAGCAAACAGGATTAGATACCCTAG
>OTU_1312
GGGTGGCAGCAGTGGGGAATATTGCACAATGGGCGCAAGCCTGATGCAGCCATGCCGCGT
GTATGAAGAAGGCCTTCGGGTTGTAAAGTACTTTCAGCGGGGAGGAAGGTGTTGTGGTTA
ATAACCGCAGCAATTGACGTTACCCGCATAAGAAGCACCGGCTAACTCCGTGCCAGCAGC
CGCGGTAATACGGAGGGTGCAAGCGTTAATCGGAATTACTGGGCGTAAAGCGCACGCAGG
CGGTCTGTCAAGTCGGATGTGAAATCCCAGGGCTCAACCTGGGAAATGCAATCGAAACTG
GCAGGCTTGAGTATTATAGAGGGTGGTAGAATTCCAGGTGTAGCGGTGAAATGCGTAGAG
ATCTGGAGGAATACCGTTGGCGAAGGCGGCCACCTGGCTAAAGACTGACGCTCAGGTGCG
AAAGCGTGGGGAGCAAACAGTTTTAGATACCCCTG
>OTU_1352
GGGAGGCTGCAGTGAGGAATATTGGTCAATGGGAGAAAGCCTGAACCAGCCAAGTCGCGT
GAGGGAAGACGGCCCTATGGGTTGTAAACCTCTTTTGTCGGAGGACAAAACCCGGGACGC
GTGCCGGACTGCGGGTATCCGAAGAAAAAGCATCGGCTAACTCCGTGCCAGCAGCCGCGG
TAATACGGAGGATGCGAGCGTTATCCGGATTTATTGGGTTTAAAGGGTGCGTAGGCGGGT
CGTTAAGTCAGCGGTAAAATAGCGGGGCTCAACCTCGGCGAGCCGTTGAAACTGGCAGAC
TTGAGTTGGCGAGAAGTACGCGGAATGCGCGGTGTAGCGGTGAAATGCATAGATATCGCG
CAGAACTCCGATTGCGAAGGCAGCGTACCGGCGCCAGACTGACGCTGAGGCACGAAAGCG
TGGGGATCGAACAGGATTAGATACCCGGG
>OTU_1409
GGGAGGCTGCAGTGGGGAATATTGGGCAATGGGCGCAAGCCTGACCCAGCAACGCCGCGT
GAAGGAAGAAGGCTTTCGGGTTGTAAACTTCTTTTCTCAGGGACGAAGAAAGTGACGGTA
CCTGAGGAAGAAGCCACGGCTAACTACGTGCCAGCAGCCGGGGTAATACGTAGGTGGCAA
GCGTTAGCGGGATTTCCTGGGTGTAAAGGGGGGGTAGGCGGGGAAGCAAGTCAGATGTGA
AAACCACGGGCTCAACCTGTGGCCTGCATTTGAAACTGTCTTTCTTGAGTACTGGAGAGG
CAGACGGAATTCCTAGTGTAGCGGTGAAATGCGTAGATATTAGGAGGAATACCAGTGGCG
AAGGCGGTCTGCTGGACAGCAACTGACGCTGAGGCGCGAAAGCGTGGGGAGCAAACAGGA
TTAGATACCCTAG
>OTU_1424
GGGCGGCAGCAGTGAGGAATATTGGTCAATGGACGAGAGTCTGAACCAGCCAAGTAGCGT
GAAGGATGACTGCCCTGTGGGTTGTAAACTTCTTTTATATGGGAATAAAGCTGGGGATGC
GTACCCTCTTGTATGTACCTTATGAATAAGGATCGGCTAACTCCGTGCCAGCAGCCGCGG
TAATACGGAGGATCCGAGCGTTATCCGGTTTTATTGGGTTTAAAGGGAGCGTAGGTGGAT
TGTTAAGTCAGTTGTGAAAGTTTGGGGCTCAAACGTAAAACTGCAGTTGAAACTGGCAGT
CTTGAGTACAGTAGAGGTGGGCGGAATTCGTGGTGTAGCGGTGAAATGCTTAGATATCAC
GAAGAACTCCGATTGCGAAGGCAGCTCACTGGCCTGCAACTGACACTGATGCTCGAAAGT
GTGGGTATCAAACAGGATTAGATACCCCGG
>OTU_1450
GGGAGGCTGCAGTGAGGAATATTGGTCAATGGTCGGGAGACTGAACCAGCCAAGCCGCGT
GAGGGAGGAATGTACAGAGTATCGTAAACCTCTTTTGTCAGGGAACAAAGACTGGGACGC
GTCCCCGGATGAGTGTACCTGAAGAAAAAGCATCGGCTAACTCCGTGCCAGCAGCCGCGG
TAATACGGAGGATGCGAGCGTTATCCGGATTTATTGGGTTTAAAGGGTGCGTAGGCGGTC
TGTTAAGTCAGCGGTAAAAGCCCGGGGCTCAACCCAAGACCGCAGTTGAAACTGGCAGTC
ACGAGTTGGAGAGAAGTATGCGGAATGCGCGGTGTAGCGGTGAAATGCATAGATATCGCG
AAGAACTCCGATTGCGAAGGCAGCATGCCGGCTCCACACTGACGCTGAGGCACGAAAGCG
TGGGTATCGAACAGGATTAGATACCCGTG
>OTU_1465
GGGAGGCAGCAGTGGGGAATCTTCGGCAATGGACGAAAGTCTGACCGAGCAACGCCGCGT
GAGTGAAGAAGGTTTTCGGATCGTAAAACTCTTTTGTTAGGGAAGAACAATGACGTTAGT
AACTGAACGTCCCCTGACGGTATCTAACCAGAAAGCCATGGCTAACTACGTGCCAGCAGC
CTCGGTAATACGTAGGTGGCAAGCGTGGTCCGGATTTATTGGGCGTAAAGGGAGCGCAGG
CGGTTTCTTAAGTCTGATGTGAAAGCCCGGGGCTCAACCGGGGAGGGTCATTGGAAACTG
GGAGATTTGAGTGCAGAAGAGGAGAGTGGAATTCCATGTGTAGCGGTGAAATGCGTAGAT
ATATGGAGGAACACCAGTGGCGAAGGCGGCTCTCTGGTCTGTAACTGACGCTGAGGCTCG
AAAGCGTGGGGAGCAAACAGGATTAGATACCCTAG
>OTU_1487
GGGCGGCTGCAGTGAGGAATATTGGTCAATGGACGCAAGTCTGAACCAGCCATGCCGCGT
GCAGGAAGACGGCTCTATGAGTTGTAAACTGCTTTTGTATTAGGGTAAACTCAGGTACGT
GTACCTGACTGAAAGTATAATACGAATAAGGATCGGCTAACTCCGTGCCAGCAGCCGCGG
TAATACGGAGGATCCAAGTGTTATCCGGATTTATTGGGTTTAAAGGGTGCGTAGGCGGTT
TGATAAGTTAGAGGTGAAATTCCGGGGCTTAACTCCAGAATTGCCTTTAATACTGTTGAA
CTTGAGAGTGGTTGAGGTAGGCGGAATGTATGGTGTAGCGGTGAAATGCATAGAGATCAT
ACAGAACACCGATTGCGAAGGCAGCTTACCAAACTATAACTGACGCTGAAGCACGAAAGC
GTGGGGAGCAAACAGGATTAGATACCCTGG
>OTU_1644
GGGTGGCTGCAGTGAGGAATATTGGTCAATGGCCGCAGGGCTGAACCAGCCAAGTCGCGT
GAGGGATGACTGTCCTATGGATTGTAAACCTCTTTTGTCAGGGAGCAAAGGGCGCCACGT
GTGGTGTTTTGCGAGTACCTTAAGAAAAAGCATCGGCTAACTCCGTGCCAGCAGCCGCGG
TAATACGGAGTATGCGAGCGTTATCCGGATTTATTGGGTTTAAAGGGTGCGCAGGCGGAA
TGTCAAGTCAGCGGTAAAATTTCGGGGCTCAACCCAGAAGTGCCGTTGAAACTGGCGTCC
TTGAGTGAGCGAGAAGTATGCGGAATGCGTGGTGTAGCGATGAAATGCATAGATATCACG
AAGAACTCCGATTGCGAAGGCAGCATACTGGCGCTCAACTGACGCTCATGCACGAAAGCG
TGGGTATCGAACAGGATTAGATACCCCAG
>OTU_1670
GGGAGGCTGCAGTGAGGAATATTGGTCAATGGGCGAGAGCCTGAACCAGCCAAGTCGCGT
GAAGGATGAAGGATCTATGGGTTGTAAACTTCTTTTATATGGGAATAAAGTGAGGTACGT
GTTCCTGGTTGTATGTACCATATGAATAAGCATCGGCTAACTCCGTGCCAGCAGCCGCGG
TAATACGGAGGATTCGAGCGTTATCCGGATTTATTGGGTTTAAAGGGTGCGTAGGTGGTT
ATTTAAGTCAGTGGTGAAAGTTTGCGGCTCAACCATAAAATTGCAGTTGAAACTGGTTGA
CTTGAGTATATTTGAGGTAGGCGGAATGCGTGGTGTAGCGGTGAAATGCATAGATATCAC
GAAGAACACCGATTGCGAAGGCAGCTTACTAAACTATAACTGACACTGAGGCACGAAAGC
GTGGGGATCAAACAGGATTAGATACCCTAG
>OTU_1699
GGGAGGCTGCAGTGAGGAATATTGGTCAATGGGAGAGAGCCTGAACCAGCCAAGCCGCGT
GAGGGAAGACGGCCCTATGGGTTGTAAACCTCTTTTGTCGGGGAACAAACCCCGGGACGT
GTCCCGGACTGCGGGTATCCGGAGAAAAAGCATCGGCTAACTCCGTGCCAGCAGCCGCGG
TAATACGGAGGATGCGAGCGTTATCCGGATTTATTGGGTTTAAAGGGTGCGTAGGCGGGT
CGCTAAGTCAGCGGTCAAATTGGGGGGCTCAACCCGGTCGAGCCGTTGAAACTGGCAGAC
TTGAGTGGGCGAGAAGTACGCGGAATGCGCGGTGTAGCGGTGAAATGCATAGATATCGCG
CAGAACTCCGATTGCGAAGGCAGCGTACCGGCGCCAGACTGACGCTGAGGCACGAAAGCG
TGGGGATCGAACAGGATTAGATACCCTGG
>OTU_1811
GGGAGGCAGCAGTGGGGAATATTGGGCAATGGGCGCAAGCCTGACCCAGCAACGCCGCGT
GAAGGAAGAAGGCCCTCGGGTTGTAAACTTCTGTTGTCAGGGACGAAGAAAGTGACGGTA
CCTGACGAATAAGCCACGGCCAACTACGTGCCAGCAGCGGCGGTAAGACGTAGGTGGCAA
GCGTTATCCGGATTTACTGGGTGTAAAGGGCGTGTAGGCGGGACTGCAAGTCAGATGTGA
AATTCCAGGGCTCAACCCTGGAACTGCATTTGAAACTGTAGTTCTTGAGTGCTGGAGAGG
CAGGCGGAATTCCGTGTGTAGCGGTGAAATGCGTAGATATACGGAGGAACACCAGTGGCG
AAGGCGGCCTGCTGGACATTAACTGACGCTGAGGCGCGAAAGCGTGGGGAGCAAACAGGA
TTAGATACCCGTG
>OTU_1836
GGGTGGCTGCAGTGGGGAATATTGGGCAATGGGCGCAAGCCTGACCCAGCAACGCCGCGG
GAAGGAAGAAGGCCCTCGGGTTGTAAACTTCTTTTGTCAGGGACGAAGCAAGTGACGGTA
CCTGACGAATAAGCCACGGCTAACTACGTGCCAGCATCCGCGGTAATACGTAGGTGGCAA
GCGTTATCCGGATTTACTGGGTGTAAAGGGCGTGTAGGCGGGGAAGCAAGTCAGATGTGA
AATTCCAGGGCTCAACACTGGAACTGCATTTGAAACTGTTTTTCTTGAGTGATGGAGAGG
CAGGCGGAATTCCGTGTGTAGCGGTGAAATGCGTAGATCTACGGAGGAACACCAGTGGCG
AAGGCGGCCTGCTGGACATTAACTGACGCTGAGGCGCGCAAGCGTGGGGAGCAAACAGGA
ATAGATACCCGAG
>OTU_1978
GGGTGGCTGCAGTGGGGAATATTGCACAATGGGGGAAACCCTGATGCAGCGACGCCGCGT
GAGTGAAGAAGTATCTCGGTATGTAAACTTCTATCAGCAGGGAAGATAATGACGGTACCT
GATTAAGAAGCCCCGGCTAACTACGTGCCAGCAGCCGCGGTAATACGTAGGGGGCAAGCG
TTATCCGGATTTACTGGGTGTAAAGGGAGCGTAGACGGCAGCGCAAGTCTGAAGTGAAAG
GCCGGGGCTTAACCCCGGGACTGCTTTGGAAACTGTCAATCTAGAGTGCAGGAGAGGTAA
GTGGAATTCCTAGTGTAGCGGTGAAATGCGTAGATATTAGGAGGAACACCAGTGGCGAAG
GCGGCTTACTGGACTGTAACTGACGTTGAGGCTCGAAAGCGTGGGGAGCAAACAGGATTA
GATACCCGTG
>OTU_2052
GGGGGGCTGCAGTGGGGAATTTTGGACAATGGGCGCAAGCCTGATCCAGCTATTCCGCGT
GTGGGATGACGGCCTTCGGGTTTTAAACCACTTTTGTAGAGAACGAAAAGTCTATTGATA
ATACCGATAGATGATGACGGTACTCTAAGAATAAGCACCGGCTAACTACGTGCCAGCAGC
CGCGGTAATACGTAGGGTGCGAGCGTTAATCGGAATTACTGGGCGTAAAGGGTGTGCAGT
CGGTTTTGCAATATGGATGTGAAAGACCCGGGCTTAACCTGGGAAAGACATAAATGACTG
CAAGACTAGAGTGCGTCAGAGGGGGGTGGAATTCCAAGTGTAGCAGTGAAATGCGTAGAT
ATTTGGAAGAACACCGATGGCGAAGGCAGCCCACTGGGACGTAACTGACGCTCATACACG
AAAGCGTGGGGAGCAAACAGGATTAGATATCCTTG
>OTU_2060
GGGAGGCTGCAGTAGGGAATTTTCGTCAATGGGCGCAAGCCTGAACGAGCGATGCCGCGT
GAGTGAAGAAGGCCTTCGGGTCGTAAAGCTCTGTTGCGGGGGAAAAAAGGCAGCATCAGG
AAATGGGTGCTGACTGATGGTGCCCCGCCAGAAAGTCACGGCTAACTACGTGCCAGCAGC
CGCGGTAATACGTAGGGGGCGAGCGTTATCCGGAATGATTGGGCGTAAAGGGTGCGCAGG
CGGTCCTGCAAGTCTGGAGTGAAACGCATGGGCTCAACCCATGAATGGCATTGGAAACTG
GAGGACTGGAGAGCAGAAGAGGGAGGTGGAACTCCATGTGTAGCGGTGAAATGCGTAGAG
ATATGGAAGAACACCAGTGGCGAAGGCGGCCGGCTGGCCTGTAGCTGACGCTGAGGCACG
AAAGCGTGGGGAGCAAATAGGATTAGATACCCTTG
>OTU_2113
GGGAGGCAGCAGTTGGGTCTATTGCTCCCTTTGCGAAAGCCTGACGCAGCGACGCCGCGT
GAGGGATGAAGGTCTTCGGATCGTAAACCTCTGTCAGGAGGGAAGAAGTGGTTATATGCG
AATAGTGTATGACTTTGACGGTACCTCCAAAGGAAGCACCGGCTAACTCCGTGCCAGCAG
CCGCGGTAATACGGAGGGTGCGAGCGTTAATCGGAATCACTGGGCGTAAAGCGCGCGTAG
GCGGCTTTTCAAGTCAGGGGTGAAATCCCACGGCCCAACCGTGGAACTGCCTTTGAAACT
GTAGAGCTTGAGTGTCGGAGAGGGTGGCGGAATTCCAGGTGTAGGAGTGAAATCCGTAGA
TATCTGGAGGAATACCGTTGGCGAAGGCGTCCACCTGGACGACAACTGACGCTGAGGTGC
GAAAGCGTGGGTAGCAAACAGGATTAGATACCCTTG
>OTU_2203
GGGCGGCAGCAGTGAGGAATATTGGTCAATGGGCGAGAGCCTGAACCAGCCAAGTCGCGT
GAATGATGACGTCCCTACGGGTTGTAAACTTCTTTTGCCAGGGAGCAATTGATTCCACGT
GTTGGCTTAGCGAGAGTACCTGACTAAAAAGCATCGGCTAACTTCGTGCCAGCAGCCGCG
GTAATACGGAGGATGCGAGCGTTATCCGGATTTATTGGGTTTAAAGGGTGCGTAGGCGGA
ATATCAAGTCAGCGGTAAAAATTCGGGGCTCAACCCCGTAGTGCCGTTGAAACTGATGTG
CTTGAGTGGGCGAGAAGTATGCGGAATGCGTGGTGTAGCGGTGAAATGCATAGATATCAC
GCAGAACTCCGATTGCGAAGGCAGCATACCGGCGCCCAACTGACGCTGAAGCACGAAAGC
GTGGGTATCGAACAGGATTAGATACCCCGG
